# Supplementary material for: Strategies and Structure Feature of the Aboveground and Belowground Microbial Community Respond to Drought in Wild Rice (Oryza longistaminata)
Source: Rice (N Y). 2021 Sep 8;14:79. doi: 10.1186/s12284-021-00522-8 (PMC8426455; doi:10.1186/s12284-021-00522-8)
Supplement: Supplementary file 7 — Additional file 7: Table S1. Soil texture data. [file 12284_2021_522_MOESM7_ESM.xlsx]

## Sheet: Sheet1
Table S1 Soil texture data
	sand (%)	silt (%)	clay (%)
soil_1	69.4	4.4	26.2
soil_2	69	5.4	25.6
soil_3	68.4	7	24.6
soil_4	68.4	7.2	24.4
soil_5	68.4	6.4	25.2
soil_6	68.2	5.2	26.6
mean	68.63±0.19	5.93±0.45	25.43±0.36
soil texture	Sandy Clay Loam
a All values were mean±SE (n=6).
