# Supplementary material for: Strategies and Structure Feature of the Aboveground and Belowground Microbial Community Respond to Drought in Wild Rice (Oryza longistaminata)
Source: Rice (N Y). 2021 Sep 8;14:79. doi: 10.1186/s12284-021-00522-8 (PMC8426455; doi:10.1186/s12284-021-00522-8)
Supplement: Supplementary file 8 — Additional file 8: Table S2. Pairwise permanova results. [file 12284_2021_522_MOESM8_ESM.xlsx]

## Sheet: permanova-pairwise
Table S2 Pairwise permanova results
Group 1	Group 2	Sample size	Permutations	pseudo-F	p-value	q-value
leaf	rhizosphere	33	999	5.19243	0.001	0.002
leaf	root	21	999	2.1715	0.014	0.021
leaf	stem	18	999	0.511361	0.685	0.685
rhizosphere	root	36	999	5.13276	0.001	0.002
rhizosphere	stem	33	999	5.30827	0.001	0.002
root	stem	21	999	1.47514	0.122	0.1464
