# Supplementary material for: Strategies and Structure Feature of the Aboveground and Belowground Microbial Community Respond to Drought in Wild Rice (Oryza longistaminata)
Source: Rice (N Y). 2021 Sep 8;14:79. doi: 10.1186/s12284-021-00522-8 (PMC8426455; doi:10.1186/s12284-021-00522-8)
Supplement: Supplementary file 9 — Additional file 9: Table S3. The degree of fold change under drought at the family level. [file 12284_2021_522_MOESM9_ESM.xlsx]

## Sheet: Sheet1
Table S3 The degree of fold change under drought at the family level
Kingdom	Phylum	Class	Order	Family	Leaf				Stem				Root				Rhizoshpere
					FC	Log10FC	pvalue	significant	FC	Log10FC	pvalue	significant	FC	Log10FC	pvalue	significant	FC	Log10FC	pvalue	significant
k__Bacteria	p__Bacteroidetes	c__Bacteroidia	o__Bacteroidales	f__[Odoribacteraceae]	0.00695134	-2.15793	0.197	NA	0.341515	-0.46659	0.775	NA	1	0	1	NA	0.910417	-0.0407598	1	NA
k__Bacteria	p__Bacteroidetes	c__Bacteroidia	o__Bacteroidales	f__[Paraprevotellaceae]	0.00599829	-2.22197	0.795	NA	0.00332226	-2.47857	0.626	NA	2.67084	0.426648	0.213	NA	0.612644	-0.212792	0.473	NA
k__Bacteria	p__Actinobacteria	c__Actinobacteria	o__Actinomycetales	f__Actinosynnemataceae	1	0	1	NA	1	0	1	NA	1	0	1	NA	13.2126	1.12099	0.000999	***
k__Bacteria	p__Chloroflexi	c__Anaerolineae	o__Anaerolineales	f__Anaerolinaceae	1	0	1	NA	1	0	1	NA	0.0334672	-1.47538	0.172	NA	2.04692	0.311101	0.027	**
k__Bacteria	p__Firmicutes	c__Bacilli	o__Bacillales	f__Bacillaceae	1	0	1	NA	334.333	2.52418	0.284	NA	6.01028	0.778894	0.296	NA	2.02858	0.307193	0.131	NA
k__Bacteria	p__Proteobacteria	c__Alphaproteobacteria	o__Rhizobiales	f__Bradyrhizobiaceae	0.00398406	-2.39967	0.187	NA	0.0373817	-1.42734	0.18	NA	21.4017	1.33045	0.00111	***	3.68143	0.566016	0.000999	***
k__Bacteria	p__Actinobacteria	c__Actinobacteria	o__Actinomycetales	f__Brevibacteriaceae	1	0	1	NA	108.143	2.034	0.284	NA	2.27784	0.357522	0.241	NA	1.04187	0.0178141	1	NA
k__Bacteria	p__Proteobacteria	c__Alphaproteobacteria	o__Rhizobiales	f__Brucellaceae	2.28333	0.358568	0.928	NA	178.866	2.25253	0.031	**	31.3977	1.4969	0.037	**	1.01316	0.00567998	1	NA
k__Bacteria	p__Proteobacteria	c__Epsilonproteobacteria	o__Campylobacterales	f__Campylobacteraceae	1	0	1	NA	1	0	1	NA	0.0377562	-1.42301	0.054	*	0.255594	-0.59245	0.106	NA
k__Bacteria	p__Proteobacteria	c__Alphaproteobacteria	o__Caulobacterales	f__Caulobacteraceae	1	0	1	NA	0.0190468	-1.72018	0.18	NA	5.23209	0.718675	0.292	NA	3.07168	0.487376	0.000999	***
k__Bacteria	p__Bacteroidetes	c__[Saprospirae]	o__[Saprospirales]	f__Chitinophagaceae	1	0	1	NA	1	0	1	NA	113.53	2.05511	0.00471	***	2.93616	0.467779	0.000999	***
k__Bacteria	p__Proteobacteria	c__Betaproteobacteria	o__Burkholderiales	f__Comamonadaceae	1	0	1	NA	0.0104799	-1.97964	0.284	NA	1.68306	0.226101	0.438	NA	1.30764	0.116488	0.238	NA
k__Bacteria	p__Bacteroidetes	c__Cytophagia	o__Cytophagales	f__Cytophagaceae	1	0	1	NA	0.0550437	-1.25929	0.18	NA	115.01	2.06073	0.16	NA	4.25082	0.628473	0.000999	***
k__Bacteria	p__Proteobacteria	c__Deltaproteobacteria	o__Desulfovibrionales	f__Desulfovibrionaceae	0.0283401	-1.5476	0.113	NA	1	0	1	NA	0.0231769	-1.63495	0.00624	***	0.0486382	-1.31302	0.000999	***
k__Bacteria	p__Verrucomicrobia	c__[Pedosphaerae]	o__[Pedosphaerales]	f__Ellin517	1	0	1	NA	1	0	1	NA	1	0	1	NA	5.12445	0.709647	0.000999	***
k__Bacteria	p__Acidobacteria	c__[Chloracidobacteria]	o__RB41	f__Ellin6075	1	0	1	NA	1	0	1	NA	1	0	1	NA	6.58916	0.81883	0.000999	***
k__Bacteria	p__Proteobacteria	c__Gammaproteobacteria	o__Enterobacteriales	f__Enterobacteriaceae	1	0	1	NA	0.19696	-0.705622	0.16	NA	0.165775	-0.780482	0.238	NA	1.28617	0.109299	1	NA
k__Bacteria	p__Fusobacteria	c__Fusobacteriia	o__Fusobacteriales	f__Fusobacteriaceae	565.103	2.75213	0.039	**	1	0	1	NA	45.8223	1.66108	0.408	NA	1.37969	0.139782	1	NA
k__Bacteria	p__Nitrospirae	c__Nitrospira	o__Nitrospirales	f__FW	1	0	1	NA	1	0	1	NA	7.34921	0.86624	0.113	NA	0.338059	-0.471008	0.000999	***
k__Bacteria	p__Actinobacteria	c__Thermoleophilia	o__Gaiellales	f__Gaiellaceae	1	0	1	NA	1	0	1	NA	1	0	1	NA	3.71965	0.570502	0.000999	***
k__Bacteria	p__Proteobacteria	c__Deltaproteobacteria	o__Desulfuromonadales	f__Geobacteraceae	1	0	1	NA	1	0	1	NA	0.00237976	-2.62347	0.028	**	0.396945	-0.40127	0.000999	***
k__Bacteria	p__Proteobacteria	c__Alphaproteobacteria	o__Rhizobiales	f__Hyphomicrobiaceae	1	0	1	NA	1	0	1	NA	5.41712	0.733768	0.298	NA	2.23845	0.349947	0.002	***
k__Bacteria	p__Firmicutes	c__Clostridia	o__Clostridiales	f__Lachnospiraceae	0.0419162	-1.37762	0.187	NA	1	0	1	NA	0.00762095	-2.11799	0.142	NA	1.30298	0.114939	1	NA
k__Bacteria	p__Spirochaetes	c__[Leptospirae]	o__[Leptospirales]	f__Leptospiraceae	0.00645802	-2.1899	0.187	NA	1	0	1	NA	1	0	1	NA	0.0828113	-1.08191	0.000999	***
k__Bacteria	p__Proteobacteria	c__Alphaproteobacteria	o__Rhizobiales	f__Methylobacteriaceae	2.06531	0.314986	0.836	NA	0.663116	-0.178411	0.929	NA	0.0905942	-1.0429	0.085	*	0.925252	-0.0337398	0.714	NA
k__Bacteria	p__Proteobacteria	c__Gammaproteobacteria	o__Methylococcales	f__Methylococcaceae	0.00645802	-2.1899	0.187	NA	1	0	1	NA	1	0	1	NA	0.329622	-0.481983	0.002	***
k__Bacteria	p__Proteobacteria	c__Alphaproteobacteria	o__Rhizobiales	f__Methylocystaceae	1	0	1	NA	1	0	1	NA	0.00364044	-2.43885	0.096	*	0.577095	-0.238753	0.284	NA
k__Bacteria	p__Actinobacteria	c__Actinobacteria	o__Actinomycetales	f__Micromonosporaceae	1	0	1	NA	1	0	1	NA	86.6393	1.93771	0.089	*	2.84046	0.453388	0.02	**
k__Bacteria	p__Proteobacteria	c__Gammaproteobacteria	o__Pseudomonadales	f__Moraxellaceae	0.00259326	-2.58615	0.113	NA	0.00760834	-2.11871	0.18	NA	1.25877	0.0999459	0.782	NA	0.302577	-0.519164	0.05	*
k__Bacteria	p__Proteobacteria	c__Deltaproteobacteria	o__Myxococcales	f__Myxococcaceae	0.00431464	-2.36506	0.187	NA	1	0	1	NA	0.0630856	-1.20007	0.381	NA	0.367187	-0.435113	0.000999	***
k__Bacteria	p__Proteobacteria	c__Betaproteobacteria	o__Neisseriales	f__Neisseriaceae	0.00299103	-2.52418	0.187	NA	0.00161783	-2.79107	0.071	*	62.3654	1.79494	0.03	**	0.346878	-0.459823	0.224	NA
k__Archaea	p__Crenarchaeota	c__Thaumarchaeota	o__Nitrososphaerales	f__Nitrososphaeraceae	1	0	1	NA	1	0	1	NA	1	0	1	NA	2.59649	0.414386	0.000999	***
k__Bacteria	p__Actinobacteria	c__Actinobacteria	o__Actinomycetales	f__Nocardiaceae	1	0	1	NA	1	0	1	NA	0.017115	-1.76662	0.051	*	0.78536	-0.104931	0.473	NA
k__Bacteria	p__Actinobacteria	c__Actinobacteria	o__Actinomycetales	f__Nocardioidaceae	1	0	1	NA	1	0	1	NA	1.2487	0.0964595	0.667	NA	13.5267	1.13119	0.000999	***
k__Bacteria	p__Verrucomicrobia	c__Opitutae	o__Opitutales	f__Opitutaceae	1	0	1	NA	1	0	1	NA	0.0471208	-1.32679	0.00939	***	1.41912	0.152018	0.015	**
k__Bacteria	p__Proteobacteria	c__Betaproteobacteria	o__Burkholderiales	f__Oxalobacteraceae	1	0	1	NA	0.00386831	-2.41248	0.284	NA	2.58489	0.412442	0.044	**	0.966489	-0.0148029	0.492	NA
k__Bacteria	p__Bacteroidetes	c__Bacteroidia	o__Bacteroidales	f__Prevotellaceae	0.00755124	-2.12198	0.735	NA	0.0122481	-1.91193	0.284	NA	31.1832	1.49392	0.019	**	1.01396	0.00601873	1	NA
k__Bacteria	p__Proteobacteria	c__Gammaproteobacteria	o__Vibrionales	f__Pseudoalteromonadaceae	77.9231	1.89167	0.187	NA	1	0	1	NA	1	0	1	NA	1	0	1	NA
k__Bacteria	p__Proteobacteria	c__Gammaproteobacteria	o__Pseudomonadales	f__Pseudomonadaceae	1	0	1	NA	1251	3.09726	0.108	NA	0.629321	-0.201128	0.938	NA	0.548531	-0.260799	0.369	NA
k__Bacteria	p__Proteobacteria	c__Alphaproteobacteria	o__Rhizobiales	f__Rhizobiaceae	0.000552181	-3.25792	0.031	**	1	0	1	NA	17.9913	1.25506	0.00129	***	2.72825	0.435884	0.000999	***
k__Bacteria	p__Proteobacteria	c__Betaproteobacteria	o__Rhodocyclales	f__Rhodocyclaceae	1	0	1	NA	1	0	1	NA	0.0143863	-1.84205	0.019	**	0.3088	-0.510322	0.000999	***
k__Bacteria	p__Proteobacteria	c__Alphaproteobacteria	o__Rhodospirillales	f__Rhodospirillaceae	1	0	1	NA	1	0	1	NA	0.940194	-0.0267827	0.877	NA	1.75544	0.244386	0.002	***
k__Bacteria	p__Bacteroidetes	c__Bacteroidia	o__Bacteroidales	f__S24-7	0.00286065	-2.54354	0.795	NA	0.136599	-0.864553	0.792	NA	1	0	1	NA	0.521387	-0.28284	0.606	NA
k__Bacteria	p__Spirochaetes	c__[Leptospirae]	o__[Leptospirales]	f__Sediment-4	1	0	1	NA	1	0	1	NA	0.305218	-0.51539	0.503	NA	0.056276	-1.24968	0.000999	***
k__Bacteria	p__Proteobacteria	c__Gammaproteobacteria	o__Xanthomonadales	f__Sinobacteraceae	1	0	1	NA	0.00443861	-2.35275	0.084	*	60.6099	1.78254	0.00605	***	1.55823	0.19263	0.2	NA
k__Bacteria	p__Spirochaetes	c__Spirochaetes	o__Spirochaetales	f__Spirochaetaceae	1	0	1	NA	1	0	1	NA	0.00259908	-2.58518	0.041	**	0.0711347	-1.14792	0.000999	***
k__Bacteria	p__Firmicutes	c__Bacilli	o__Lactobacillales	f__Streptococcaceae	2113.64	3.32503	0.00167	***	5.18409	0.714673	0.025	**	4.55447	0.658437	0.381	NA	1	0	1	NA
k__Bacteria	p__Actinobacteria	c__Actinobacteria	o__Actinomycetales	f__Streptomycetaceae	1	0	1	NA	1	0	1	NA	163.638	2.21389	0.057	*	13.8039	1.14	0.000999	***
k__Bacteria	p__Firmicutes	c__Clostridia	o__Clostridiales	f__Veillonellaceae	1	0	1	NA	0.00571713	-2.24282	0.284	NA	0.104496	-0.980901	0.068	*	0.22334	-0.651033	0.002	***
k__Bacteria	p__Proteobacteria	c__Alphaproteobacteria	o__Rhizobiales	f__Xanthobacteraceae	1	0	1	NA	1	0	1	NA	6.90577	0.839212	0.247	NA	0.743879	-0.128498	1	NA
k__Bacteria	p__Proteobacteria	c__Gammaproteobacteria	o__Xanthomonadales	f__Xanthomonadaceae	1	0	1	NA	215.286	2.33302	0.284	NA	5.18699	0.714916	0.017	**	0.609121	-0.215296	0.004	***
FC: the degree of fold change under drought
Log10FC: the degree of log10 fold change under drought
significant: * P<0.1.** P<0.05, *** P<0.01.
