# Supplementary material for: Strategies and Structure Feature of the Aboveground and Belowground Microbial Community Respond to Drought in Wild Rice (Oryza longistaminata)
Source: Rice (N Y). 2021 Sep 8;14:79. doi: 10.1186/s12284-021-00522-8 (PMC8426455; doi:10.1186/s12284-021-00522-8)
Supplement: Supplementary file 10 — Additional file 10: Table S4. The degree of fold change under drought at the phylum level. [file 12284_2021_522_MOESM10_ESM.xlsx]

## Sheet: Sheet1
Table S4 The degree of fold change under drought at the pylum level
Pylum	Leaf				Stem				Root				Rhizoshpere
	FC	Log10FC	pvalue	significant	FC	Log10FC	pvalue	significant	FC	Log10FC	pvalue	significant	FC	Log10FC	pvalue	significant
k__Archaea;p__Crenarchaeota	1	0	1	NA	1	0	1	NA	1	0	1	NA	1.50474	0.17746	0.0009987	***
k__Archaea;p__Euryarchaeota	26	1.41497	0.2733	NA	14.2035	1.15239	0.1042	NA	1.44734	0.16057	0.902	NA	0.457341	-0.33976	0.06467	*
k__Archaea;p__[Parvarchaeota]	1	0	1	NA	1	0	1	NA	0.523412	-0.281156	0.3173	NA	0.119344	-0.923199	2.978e-05	***
k__Bacteria;p__AC1	1	0	1	NA	1	0	1	NA	0.502488	-0.298875	0.3173	NA	0.444192	-0.35243	5.317e-05	***
k__Bacteria;p__AD3	1	0	1	NA	1	0	1	NA	1	0	1	NA	0.969167	-0.0136013	0.1012	NA
k__Bacteria;p__Acidobacteria	1	0	1	NA	1	0	1	NA	0.423876	-0.372761	0.05854	NA	1.55125	0.190682	3.226e-05	***
k__Bacteria;p__Actinobacteria	1	0	1	NA	11.7143	1.06872	0.2733	NA	3.9826	0.600166	0.02497	**	5.4145	0.733558	3.226e-05	***
k__Bacteria;p__Armatimonadetes	1	0	1	NA	1	0	1	NA	0.758329	-0.120142	0.3173	NA	1.55269	0.191086	0.002214	**
k__Bacteria;p__BRC1	1	0	1	NA	1	0	1	NA	1	0	1	NA	0.951972	-0.021376	0.9081	NA
k__Bacteria;p__Bacteroidetes	0.0116086	-1.93522	0.3613	NA	0.13288	-0.87654	0.2506	NA	3.44453	0.53713	0.05466	*	1.47941	0.170089	0.004669	**
k__Bacteria;p__Caldiserica	1	0	1	NA	1	0	1	NA	1	0	1	NA	0.961349	-0.0171187	0.104	NA
k__Bacteria;p__Chlamydiae	1	0	1	NA	1	0	1	NA	1.05941	0.0250622	0.6742	NA	0.606643	-0.217067	5.312e-05	***
k__Bacteria;p__Chlorobi	1	0	1	NA	1	0	1	NA	0.893314	-0.0489957	0.3173	NA	0.559361	-0.252308	3.226e-05	***
k__Bacteria;p__Chloroflexi	0.0253411	-1.59617	0.1757	NA	1	0	1	NA	0.240688	-0.618545	0.05854	*	1.18417	0.0734126	0.106	NA
k__Bacteria;p__Cyanobacteria	1	0	1	NA	0.279712	-0.553289	0.3613	NA	0.689089	-0.161725	0.05854	*	1.9662	0.293628	0.1659	NA
k__Bacteria;p__Elusimicrobia	1	0	1	NA	1	0	1	NA	0.502488	-0.298875	0.3173	NA	0.4853	-0.313989	3.226e-05	***
k__Bacteria;p__FBP	1	0	1	NA	1	0	1	NA	1.25063	0.0971276	0.3173	NA	1.2181	0.0856832	0.0003378	***
k__Bacteria;p__FCPU426	1	0	1	NA	1	0	1	NA	1	0	1	NA	0.944184	-0.0249434	0.006291	***
k__Bacteria;p__Fibrobacteres	1	0	1	NA	1	0	1	NA	1	0	1	NA	1.58885	0.201082	0.0001387	***
k__Bacteria;p__Firmicutes	20.9274	1.32072	0.02204	**	3.78772	0.578378	0.1634	NA	1.23459	0.0915234	0.631	NA	0.965318	-0.0153296	0.6861	NA
k__Bacteria;p__Fusobacteria	57.4103	1.75899	0.1042	NA	1	0	1	NA	6.06702	0.782975	0.1396	NA	1.03797	0.0161845	0.1486	NA
k__Bacteria;p__GAL15	1	0	1	NA	1	0	1	NA	1	0	1	NA	0.510044	-0.292393	0.000532	***
k__Bacteria;p__GN02	1	0	1	NA	1	0	1	NA	0.829706	-0.0810757	0.1396	NA	0.307758	-0.511791	2.978e-05	***
k__Bacteria;p__GN04	1	0	1	NA	1	0	1	NA	1	0	1	NA	0.505141	-0.296587	3.226e-05	***
k__Bacteria;p__GOUTA4	1	0	1	NA	1	0	1	NA	1	0	1	NA	0.881832	-0.054614	0.07324	NA
k__Bacteria;p__Gemmatimonadetes	1	0	1	NA	1	0	1	NA	1	0	1	NA	1.16488	0.06628	0.2482	NA
k__Bacteria;p__KSB3	1	0	1	NA	1	0	1	NA	1	0	1	NA	0.820531	-0.0859052	0.006291	***
k__Bacteria;p__Kazan-3B-28	1	0	1	NA	1	0	1	NA	1	0	1	NA	0.924153	-0.0342562	0.03287	**
k__Bacteria;p__LCP-89	1	0	1	NA	1	0	1	NA	1	0	1	NA	0.916378	-0.0379253	0.0009597	***
k__Bacteria;p__LD1	1	0	1	NA	1	0	1	NA	1	0	1	NA	0.993067	-0.0030214	0.8495	NA
k__Bacteria;p__Lentisphaerae	1	0	1	NA	1	0	1	NA	0.980367	-0.00861126	0.3173	NA	0.8	-0.0969101	3.277e-05	***
k__Bacteria;p__MVP-21	1	0	1	NA	1	0	1	NA	1	0	1	NA	1.03152	0.0134781	0.02587	**
k__Bacteria;p__MVS-104	1	0	1	NA	1	0	1	NA	1	0	1	NA	0.972279	-0.0122092	0.1434	NA
k__Bacteria;p__NC10	1	0	1	NA	1	0	1	NA	1	0	1	NA	0.480006	-0.318753	0.0002199	***
k__Bacteria;p__NKB19	1	0	1	NA	1	0	1	NA	1	0	1	NA	0.913611	-0.0392387	0.08326	*
k__Bacteria;p__Nitrospirae	1	0	1	NA	1	0	1	NA	1.63492	0.213497	1	NA	0.443708	-0.352903	3.226e-05	***
k__Bacteria;p__OD1	1	0	1	NA	1	0	1	NA	0.366963	-0.435378	1	NA	0.140519	-0.852265	3.226e-05	***
k__Bacteria;p__OP11	1	0	1	NA	1	0	1	NA	1	0	1	NA	0.529736	-0.275941	0.0008121	***
k__Bacteria;p__OP3	1	0	1	NA	1	0	1	NA	1	0	1	NA	0.38984	-0.409113	2.803e-05	***
k__Bacteria;p__OP8	1	0	1	NA	1	0	1	NA	1	0	1	NA	0.731754	-0.135635	0.08407	*
k__Bacteria;p__Planctomycetes	1	0	1	NA	1	0	1	NA	1.72329	0.236359	0.6742	NA	1.07981	0.0333465	0.3556	NA
k__Bacteria;p__Proteobacteria;c__Alphaproteobacteria	0.61848	-0.208674	0.4601	NA	0.557899	-0.253444	0.5131	NA	1.56572	0.194714	0.2002	NA	2.09721	0.321642	3.226e-05	***
k__Bacteria;p__Proteobacteria;c__Betaproteobacteria	0.0291262	-1.53572	0.3613	NA	0.0102141	-1.9908	0.08158	*	0.972477	-0.0121207	0.7488	NA	0.966591	-0.0147572	0.954	NA
k__Bacteria;p__Proteobacteria;c__Deltaproteobacteria	0.0197697	-1.704	0.1757	NA	1	0	1	NA	0.0416248	-1.38065	0.01557	**	0.533882	-0.272555	3.226e-05	***
k__Bacteria;p__Proteobacteria;c__Epsilonproteobacteria	1	0	1	NA	1	0	1	NA	0.0832558	-1.07959	0.07416	*	0.310081	-0.508526	0.0001671	***
k__Bacteria;p__Proteobacteria;c__Gammaproteobacteria	0.251987	-0.598622	0.486	NA	1.65933	0.219932	0.7086	NA	0.662779	-0.178631	0.5218	NA	0.739298	-0.131181	0.02092	**
k__Bacteria;p__SBR1093	1	0	1	NA	1	0	1	NA	1	0	1	NA	0.830464	-0.080679	0.02434	**
k__Bacteria;p__SC4	1	0	1	NA	1	0	1	NA	1	0	1	NA	0.80446	-0.0944956	0.02422	**
k__Bacteria;p__SR1	1	0	1	NA	1	0	1	NA	1	0	1	NA	0.877122	-0.0569402	0.0009597	***
k__Bacteria;p__Spirochaetes	0.0610329	-1.21444	0.3613	NA	1	0	1	NA	0.0246555	-1.60809	0.007397	***	0.105114	-0.978339	3.226e-05	***
k__Bacteria;p__TM6	1	0	1	NA	1	0	1	NA	1	0	1	NA	0.548633	-0.260718	4.146e-05	***
k__Bacteria;p__TM7	1	0	1	NA	1	0	1	NA	7.99062	0.90258	0.05854	*	5.46035	0.737221	0.0001387	***
k__Bacteria;p__TPD-58	1	0	1	NA	1	0	1	NA	1	0	1	NA	0.921081	-0.0357024	0.006291	***
k__Bacteria;p__Tenericutes	1	0	1	NA	1	0	1	NA	1.35336	0.131412	0.3173	NA	1.39276	0.143875	0.0004672	***
k__Bacteria;p__Verrucomicrobia	1	0	1	NA	1	0	1	NA	0.913132	-0.0394662	0.3281	NA	1.44655	0.160333	0.0001749	***
k__Bacteria;p__WPS-2	1	0	1	NA	1	0	1	NA	1	0	1	NA	1.01732	0.00745673	0.5154	NA
k__Bacteria;p__WS1	1	0	1	NA	1	0	1	NA	1	0	1	NA	0.940704	-0.0265468	0.09574	NA
k__Bacteria;p__WS2	1	0	1	NA	1	0	1	NA	1	0	1	NA	0.930097	-0.031472	0.04965	**
k__Bacteria;p__WS3	1	0	1	NA	1	0	1	NA	1	0	1	NA	0.756052	-0.121448	0.04965	**
k__Bacteria;p__WS4	1	0	1	NA	1	0	1	NA	1	0	1	NA	0.825837	-0.0831054	0.02423	**
k__Bacteria;p__WS5	1	0	1	NA	1	0	1	NA	0.970837	-0.0128537	0.3173	NA	0.659448	-0.180819	0.04634	**
k__Bacteria;p__WWE1	1	0	1	NA	1	0	1	NA	1	0	1	NA	0.962159	-0.0167531	0.07063	*
k__Bacteria;p__ZB3	1	0	1	NA	1	0	1	NA	1	0	1	NA	0.931352	-0.0308862	0.0009597	***
k__Bacteria;p__[Caldithrix]	1	0	1	NA	1	0	1	NA	1	0	1	NA	0.835187	-0.0782164	0.002165	**
k__Bacteria;p__[Thermi]	1	0	1	NA	1	0	1	NA	0.375064	-0.425895	0.4005	NA	0.999787	-9.25878e-05	0.952	NA
k__Bacteria;p__other	1	0	1	NA	1	0	1	NA	0.956455	-0.0193352	0.3173	NA	1.03598	0.0153506	1	NA
FC: the degree of fold change under drought
Log10FC: the degree of log10 fold change under drought
significant: * P<0.1.** P<0.05, *** P<0.01.
