# Supplementary material for: Strategies and Structure Feature of the Aboveground and Belowground Microbial Community Respond to Drought in Wild Rice (Oryza longistaminata)
Source: Rice (N Y). 2021 Sep 8;14:79. doi: 10.1186/s12284-021-00522-8 (PMC8426455; doi:10.1186/s12284-021-00522-8)
Supplement: Supplementary file 11 — Additional file 11: Table S5. The degree of fold change under drought at ASV level. [file 12284_2021_522_MOESM11_ESM.xlsx]

## Sheet: Table 3 annotation
Table S5 The degree of fold change under drought at ASV level
ASV	ID	Kingdom	Phylum	Class	Order	Family	Genus	Species	Leaf_Log2FC	Stem_Log2FC	Root_Log2FC	Rhizosphere_Log2FC
ASV1	a960908b6be796aa138a45a828cc2b55	k__Bacteria	p__Proteobacteria	c__Alphaproteobacteria	o__Rhizobiales	f__Rhizobiaceae	g__Rhizobium	s__	-8.24159	0	0	0
ASV2	851a4a28b91c517c099aab5f02ba936e	k__Bacteria	p__Proteobacteria	c__Gammaproteobacteria	o__Pseudomonadales	f__Moraxellaceae	g__Acinetobacter	s__lwoffii	-6.02464	0	-4.07259	-0.136446
ASV3	19b6cc10f4378dabb3d95aace79e928b	k__Bacteria	p__Proteobacteria	c__Betaproteobacteria	o__Neisseriales	f__Neisseriaceae	g__Neisseria	s__	-5.8216	0	2.11826	0
ASV4	8b0359b427520af0b4575fc0f7cb5ca6	k__Bacteria	p__Proteobacteria	c__Alphaproteobacteria	o__Rhizobiales	f__Bradyrhizobiaceae	g__	s__	-5.41504	0	4.2933	0.977457
ASV5	2eb03155e85c597bb2ad17040d4bdf08	k__Bacteria	p__Proteobacteria	c__Deltaproteobacteria	o__Desulfuromonadales	f__Pelobacteraceae	g__	s__	-5.30238	0	0	-1.14586
ASV6	8b1b632dfb2e91534dfc641e150c2720	k__Bacteria	p__Chloroflexi	c__Anaerolineae	o__A31	f__	g__	s__	-5.30238	0	0	-0.694435
ASV7	b2de61ac60208cd08bd51376de68c2aa	k__Bacteria	p__Proteobacteria	c__Deltaproteobacteria	o__Myxococcales	f__Myxococcaceae	g__Anaeromyxobacter	s__	-5.30238	0	0	-1.7677
ASV8	516a4e37a6e8865f7379ff46ba6a83f1	k__Bacteria	p__Proteobacteria	c__Alphaproteobacteria	o__Rhizobiales	f__Beijerinckiaceae	g__Beijerinckia	s__	-4.84688	0	0	0
ASV9	81abb077620d31851cf0c6ac7c8ebc88	k__Bacteria	p__Spirochaetes	c__[Leptospirae]	o__[Leptospirales]	f__Leptospiraceae	g__Leptonema	s__	-4.73558	0	0	-0.159841
ASV10	90fddc7f680683b1400fb1dab06b74c3	k__Bacteria	p__Chloroflexi	c__Anaerolineae	o__S0208	f__	g__	s__	-4.73558	0	0	-0.00191718
ASV11	ccc5a164df8db17797f6de90a3e085d6	k__Bacteria	p__Proteobacteria	c__Gammaproteobacteria	o__Methylococcales	f__Methylococcaceae	g__Methylococcus	s__capsulatus	-4.73558	0	0	-0.0658699
ASV12	db5be42982737ab58bbbe455518e9fd2	k__Bacteria	p__Bacteroidetes	c__Bacteroidia	o__Bacteroidales	f__[Odoribacteraceae]	g__Odoribacter	s__	-4.63282	-1.24301	0	-0.0126062
ASV13	b0c6135fb4b37027b3be92a7d5326c7d	k__Bacteria	p__Bacteroidetes	c__Bacteroidia	o__Bacteroidales	f__S24-7	g__	s__	-4.45631	0	0	-0.101178
ASV14	2b12279aa2a9af5035e81e37e345e843	k__Bacteria	p__Bacteroidetes	c__Bacteroidia	o__Bacteroidales	f__[Paraprevotellaceae]	g__[Prevotella]	s__	-4.10354	-5.67243	0	-0.0740795
ASV15	834bd95e1f16ecb7ed90a6086fd064f7	k__Bacteria	p__Bacteroidetes	c__Bacteroidia	o__Bacteroidales	f__Prevotellaceae	g__Prevotella	s__	-4.10354	-3.85208	0	-0.00905027
ASV16	4ca455eb31fe3551e414e512cd8e26b2	k__Bacteria	p__Bacteroidetes	c__Bacteroidia	o__Bacteroidales	f__S24-7	g__	s__	-4.02131	0	0	-0.00120531
ASV17	05647d78e813516226323e4047a469a0	k__Bacteria	p__Firmicutes	c__Bacilli	o__Lactobacillales	f__Streptococcaceae	g__Streptococcus	s__agalactiae	8.72631	8.02813	1.99877	0
ASV18	375eba675a2355f5cc8764f8e1c16aba	k__Bacteria	p__Fusobacteria	c__Fusobacteriia	o__Fusobacteriales	f__Fusobacteriaceae	g__Cetobacterium	s__somerae	6.28398	0	3.08243	0.0375657
ASV19	6b795f9f2a16338a201a24c7149bfbc7	k__Archaea	p__Euryarchaeota	c__Halobacteria	o__Halobacteriales	f__Halobacteriaceae	g__Halorhabdus	s__	5.67243	0	1.26573	0
ASV20	5277a2e757f6b551baff277275166507	k__Bacteria	p__Fusobacteria	c__Fusobacteriia	o__Fusobacteriales	f__Fusobacteriaceae	g__Cetobacterium	s__somerae	5.20545	0	0	0
ASV21	eae6b36d74b26fb8288156c0de750baf	k__Bacteria	p__Proteobacteria	c__Gammaproteobacteria	o__Vibrionales	f__Pseudoalteromonadaceae	g__Vibrio	s__	4.03427	0	0	0
ASV22	f6d492f78a47f2ed485a85c1e9923a5e	k__Bacteria	p__Proteobacteria	c__Gammaproteobacteria	o__Aeromonadales	f__Aeromonadaceae	g__Aeromonas	s__	3.49267	0	0.381731	-0.0380382
ASV23	6fd16abd8f63c11eabb853eb2203da2c	k__Bacteria	p__Proteobacteria	c__Gammaproteobacteria	o__Pseudomonadales	f__Pseudomonadaceae	g__Pseudomonas	s__	0	7.65105	1.37072	-0.00105764
ASV24	c7835761bb993b96658a71951618275e	k__Bacteria	p__Firmicutes	c__Bacilli	o__Bacillales	f__Bacillaceae	g__Bacillus	s__	0	6.08037	2.44702	0.214824
ASV25	c8ad87f8aad949f00c9e03a264e88850	k__Bacteria	p__Proteobacteria	c__Gammaproteobacteria	o__Pseudomonadales	f__Pseudomonadaceae	g__	s__	0	5.67243	0	0
ASV26	dc267f7b7aa73420700c8b167ab4082e	k__Bacteria	p__Proteobacteria	c__Gammaproteobacteria	o__Xanthomonadales	f__Xanthomonadaceae	g__Xanthomonas	s__	0	5.45474	0	0
ASV27	292fc91535a272acc87e466018b6f981	k__Bacteria	p__Proteobacteria	c__Alphaproteobacteria	o__Rhizobiales	f__Brucellaceae	g__Ochrobactrum	s__	1.42455	5.19271	2.60081	-0.00556278
ASV28	2819a054dedd40bc9cda14b24a082845	k__Bacteria	p__Actinobacteria	c__Actinobacteria	o__Actinomycetales	f__Brevibacteriaceae	g__Brevibacterium	s__	0	4.48727	1.02811	0.00524879
ASV29	26fa7a44074e86213be6291ce4f8bce8	k__Bacteria	p__Proteobacteria	c__Gammaproteobacteria	o__Enterobacteriales	f__Enterobacteriaceae	g__	s__	0	4.26167	4.55286	-0.0175036
ASV30	9155bfb248fe694e9ecd80629558455d	k__Archaea	p__Euryarchaeota	c__Halobacteria	o__Halobacteriales	f__Halobacteriaceae	g__	s__	0	3.93411	0	0
ASV31	33d92daebb0fc0a3eff6e773b8d1f462	k__Archaea	p__Euryarchaeota	c__Halobacteria	o__Halobacteriales	f__Halobacteriaceae	g__	s__	0	3.71383	0	0
ASV32	6b625e0ed4d57516c194b9bd6f9d447d	k__Bacteria	p__Bacteroidetes	c__Bacteroidia	o__Bacteroidales	f__S24-7	g__	s__	0	3.71383	0	0
ASV33	c58a720951630e574c6d39c7bc88d7d8	k__Bacteria	p__Proteobacteria	c__Betaproteobacteria	o__Neisseriales	f__Neisseriaceae	g__Neisseria	s__	0	-6.69838	0	-0.00735324
ASV34	2d9a4d48934e4803b9499e091cb75a91	k__Bacteria	p__Proteobacteria	c__Gammaproteobacteria	o__Enterobacteriales	f__Enterobacteriaceae	g__	s__	0	-6.29657	-5.27594	0
ASV35	7ab6b9f1b10c9cb90e62f3cdda473fcb	k__Bacteria	p__Proteobacteria	c__Alphaproteobacteria	o__Sphingomonadales	f__Sphingomonadaceae	g__Sphingomonas	s__azotifigens	0	-5.83947	1.97447	-0.0453546
ASV36	cedc30cb3f4bdf3a2b0261ce32bdb1e9	k__Bacteria	p__Bacteroidetes	c__Bacteroidia	o__Bacteroidales	f__S24-7	g__	s__	0	-5.67243	0	0
ASV37	3696dcc0b13c06b374a2c993529b1721	k__Bacteria	p__Proteobacteria	c__Betaproteobacteria	o__Burkholderiales	f__Oxalobacteraceae	g__Herbaspirillum	s__	0	-5.45676	1.61391	0
ASV38	86b43e88ccbbca6ea0f1a24989380a9c	k__Bacteria	p__Firmicutes	c__Bacilli	o__Lactobacillales	f__Streptococcaceae	g__Streptococcus	s__	0	-5.41504	3.03845	0
ASV39	1e67373d6cf1e735a0424842122dcec8	k__Bacteria	p__Proteobacteria	c__Gammaproteobacteria	o__Xanthomonadales	f__Sinobacteraceae	g__Nevskia	s__	0	-5.26238	0	0
ASV40	0443e169335226dcca749ca83a4134f9	k__Bacteria	p__Firmicutes	c__Clostridia	o__Clostridiales	f__Veillonellaceae	g__Veillonella	s__dispar	0	-4.90619	1.17193	0.00225643
ASV41	ed44d6bd45bd748ed15fa04f49ec2929	k__Bacteria	p__Bacteroidetes	c__Bacteroidia	o__Bacteroidales	f__S24-7	g__	s__	-3.10753	-4.70044	0	-0.0186438
ASV42	bc57e6191541356b44eb665d21b09d11	k__Bacteria	p__Proteobacteria	c__Gammaproteobacteria	o__Pseudomonadales	f__Moraxellaceae	g__Acinetobacter	s__	0	-4.50711	2.38876	-0.0137206
ASV43	cc13008f11f278ad5e59003114bb684f	k__Bacteria	p__Proteobacteria	c__Gammaproteobacteria	o__Pasteurellales	f__Pasteurellaceae	g__Haemophilus	s__parainfluenzae	0	-4.30868	3.18702	0
ASV44	d2ddfd73f4ebb5cd8447fcb051f433be	k__Bacteria	p__Proteobacteria	c__Alphaproteobacteria	o__Sphingomonadales	f__Sphingomonadaceae	g__	s__	0	-3.93604	0	0
ASV45	a51d950405005bfd40535a04fffc9356	k__Bacteria	p__Proteobacteria	c__Alphaproteobacteria	o__Rhizobiales	f__	g__	s__	0	-3.86699	0	0
ASV46	efd546c8cc0d30976135fb37cb17c360	k__Bacteria	p__Proteobacteria	c__Alphaproteobacteria	o__Sphingomonadales	f__Sphingomonadaceae	g__	s__	0	-3.55208	0	0
ASV47	802e6e3ce7664274d151b4dc45afe6be	k__Bacteria	p__Proteobacteria	c__Gammaproteobacteria	o__Enterobacteriales	f__Enterobacteriaceae	g__	s__	0	0	-6.42789	0.0631196
ASV48	893d19bbd5d35f727c6fa78b2795b3a3	k__Bacteria	p__Firmicutes	c__Clostridia	o__Clostridiales	f__Veillonellaceae	g__	s__	0	0	-6.03467	0
ASV49	3cebd386916324caa8c5e58844aeb385	k__Bacteria	p__Proteobacteria	c__Deltaproteobacteria	o__Desulfuromonadales	f__Geobacteraceae	g__Geobacter	s__	0	0	-5.69985	0
ASV50	ebf7133fa5d5b61eb2144bcf29b9ff00	k__Bacteria	p__Proteobacteria	c__Alphaproteobacteria	o__Rhizobiales	f__Methylocystaceae	g__Pleomorphomonas	s__oryzae	0	0	-5.40876	-0.204466
ASV51	2080db647e6c78b4d4ddb8b52ef1512d	k__Bacteria	p__Firmicutes	c__Clostridia	o__Clostridiales	f__Veillonellaceae	g__Sporomusa	s__	0	0	-5.05856	-0.0326588
ASV52	893b77f2e44c142169779cd73f39156f	k__Bacteria	p__Proteobacteria	c__Epsilonproteobacteria	o__Campylobacterales	f__Campylobacteraceae	g__Sulfurospirillum	s__	0	0	-4.90915	-0.313484
ASV53	9e2219fbadad9d937a5c3c92fec4c7ba	k__Bacteria	p__Spirochaetes	c__Spirochaetes	o__Spirochaetales	f__Spirochaetaceae	g__Treponema	s__	0	0	-4.59438	-0.285305
ASV54	2f237553410937aa52b647602f1711bf	k__Bacteria	p__Proteobacteria	c__Deltaproteobacteria	o__Desulfuromonadales	f__Geobacteraceae	g__Geobacter	s__	0	0	-4.16143	-0.101074
ASV55	c856918e2a017425945f4c6ea066bcb0	k__Bacteria	p__Proteobacteria	c__Betaproteobacteria	o__Burkholderiales	f__Comamonadaceae	g__	s__	0	0	-4.05975	0
ASV56	20c81c6220e37d3ca48235de5c5c6d97	k__Bacteria	p__Proteobacteria	c__Gammaproteobacteria	o__Pseudomonadales	f__Pseudomonadaceae	g__Pseudomonas	s__veronii	0	0	-4.01615	0
ASV57	82730db33614859ffafd604b25300580	k__Bacteria	p__Proteobacteria	c__Betaproteobacteria	o__Rhodocyclales	f__Rhodocyclaceae	g__Propionivibrio	s__	0	0	-3.99309	-0.294665
ASV58	22fe2cd83f4e471fe8d3aafb11014c5d	k__Bacteria	p__Proteobacteria	c__Betaproteobacteria	o__Rhodocyclales	f__Rhodocyclaceae	g__Uliginosibacterium	s__	0	0	-3.84862	-0.0136322
ASV59	ee0cb31ed6af8592181af3c23acae3fc	k__Bacteria	p__Proteobacteria	c__Betaproteobacteria	o__Rhodocyclales	f__Rhodocyclaceae	g__	s__	0	0	-3.82179	0.0198948
ASV60	d998aecbd6f655671c82c1d39c1d1114	k__Bacteria	p__Firmicutes	c__Clostridia	o__Clostridiales	f__Veillonellaceae	g__Anaeromusa	s__	0	0	-3.80768	0
ASV61	52c6d2bcea3c355d7a9a9d6636e8fd5d	k__Bacteria	p__Spirochaetes	c__Spirochaetes	o__Spirochaetales	f__Spirochaetaceae	g__Treponema	s__	0	0	-3.80124	-0.767111
ASV62	d1a9fe14f49398eec5e160eb31cf204a	k__Bacteria	p__Proteobacteria	c__Alphaproteobacteria	o__Rhizobiales	f__Methylobacteriaceae	g__	s__	1.30369	-0.328854	-3.77515	-0.0540157
ASV63	961ada8f098b174be65c2b1c395e4cb1	k__Bacteria	p__Firmicutes	c__Clostridia	o__Clostridiales	f__Veillonellaceae	g__Sporomusa	s__	0	0	-3.75041	0
ASV64	c2a6a9d0a845875e5f943027ec562030	k__Bacteria	p__Firmicutes	c__Clostridia	o__Clostridiales	f__Lachnospiraceae	g__Anaerostipes	s__	0	0	-3.68995	-0.0229055
ASV65	f75b5f4743047fc0966a7de91fa5ef67	k__Bacteria	p__Proteobacteria	c__Betaproteobacteria	o__Rhodocyclales	f__Rhodocyclaceae	g__Propionivibrio	s__	0	0	-3.58183	0
ASV66	bc18bcec1a3ada848004f1ec68160cfa	k__Bacteria	p__Bacteroidetes	c__Bacteroidia	o__Bacteroidales	f__	g__	s__	0	0	-3.56218	-0.917039
ASV67	21fd1ea7d6abdf511b5975da3f4b6f4f	k__Bacteria	p__Spirochaetes	c__Spirochaetes	o__Spirochaetales	f__Spirochaetaceae	g__Treponema	s__	0	0	-3.52196	-0.247157
ASV68	d496271537c0ad61388a33187d31517b	k__Bacteria	p__Bacteroidetes	c__Cytophagia	o__Cytophagales	f__Cytophagaceae	g__	s__	0	0	5.13965	0
ASV69	84517c7f55a10ac3ab06c5a8b4a3aaae	k__Bacteria	p__Proteobacteria	c__Gammaproteobacteria	o__Legionellales	f__	g__	s__	0	0	4.56248	0.00770269
ASV70	901f0131aa709d8171a86c1a6533a2c1	k__Bacteria	p__Actinobacteria	c__Actinobacteria	o__Actinomycetales	f__Streptomycetaceae	g__Streptomyces	s__lanatus	0	0	4.55964	0.801231
ASV71	2ecacbf5439f56ac4511ab9672a5525e	k__Bacteria	p__Proteobacteria	c__Gammaproteobacteria	o__Xanthomonadales	f__Sinobacteraceae	g__Steroidobacter	s__	0	0	4.34504	0.254172
ASV72	d5644ce02af882899a5e127343de331c	k__Bacteria	p__Proteobacteria	c__Betaproteobacteria	o__Burkholderiales	f__Comamonadaceae	g__Roseateles	s__	0	-3.02734	4.32945	0
ASV73	5c6b4e75ee276e091b41d2e565b4e22d	k__Bacteria	p__Proteobacteria	c__Betaproteobacteria	o__Neisseriales	f__Neisseriaceae	g__Neisseria	s__	0	0	4.30132	0
ASV74	b6614d90e5dc01f78de8732e3de96120	k__Bacteria	p__Bacteroidetes	c__[Saprospirae]	o__[Saprospirales]	f__Chitinophagaceae	g__	s__	0	0	4.25187	0.0285253
ASV75	acd18b8a75187efee72e4e074a9df970	k__Bacteria	p__Proteobacteria	c__Alphaproteobacteria	o__Sphingomonadales	f__Sphingomonadaceae	g__Novosphingobium	s__	0	0	4.02787	0
ASV76	3981d2f5e02ca030eef92e4f20213999	k__Bacteria	p__Proteobacteria	c__Gammaproteobacteria	o__Xanthomonadales	f__Sinobacteraceae	g__Steroidobacter	s__	0	0	3.9874	0.700476
ASV77	38bec834a49a5e9cd0105b29242430c7	k__Bacteria	p__Firmicutes	c__Clostridia	o__Clostridiales	f__Veillonellaceae	g__Veillonella	s__parvula	0	0	3.7682	0
ASV78	d7f2b8091b453b13feccd391ff5846df	k__Bacteria	p__Bacteroidetes	c__[Saprospirae]	o__[Saprospirales]	f__Chitinophagaceae	g__Niastella	s__	0	0	3.56826	0.0926994
ASV79	f930440d4eda1f590688bbd218861551	k__Bacteria	p__Bacteroidetes	c__Cytophagia	o__Cytophagales	f__Cytophagaceae	g__	s__	0	0	3.52298	0.0173403
ASV80	0e83bb064751eb3ba2fb885b801646eb	k__Bacteria	p__Proteobacteria	c__Betaproteobacteria	o__Burkholderiales	f__Oxalobacteraceae	g__	s__	0	0	3.51636	0.265552
ASV81	93a2337244d6e88082ff97f56710424c	k__Bacteria	p__Proteobacteria	c__Deltaproteobacteria	o__Desulfuromonadales	f__Geobacteraceae	g__Geobacter	s__	0	0	0	-2.48136
ASV82	6ee94bf878b48ca8d00d2669bb7654a5	k__Bacteria	p__Proteobacteria	c__Deltaproteobacteria	o__Desulfuromonadales	f__Geobacteraceae	g__Geobacter	s__	0	0	-0.504631	-2.43746
ASV83	b8f51f7d161a515614841426dd9b790a	k__Bacteria	p__Nitrospirae	c__Nitrospira	o__Nitrospirales	f__[Thermodesulfovibrionaceae]	g__DCE29	s__	0	0	0	-2.36335
ASV84	6ceea77b8c62ac0131100d6c8d945198	k__Bacteria	p__OD1	c__	o__	f__	g__	s__	0	0	0	-2.20292
ASV85	3f9408304725226e854fd3485b37b035	k__Bacteria	p__Bacteroidetes	c__Bacteroidia	o__Bacteroidales	f__	g__	s__	0	0	0	-2.04059
ASV86	2d957050f405e7c7f7eb3e224f0fa592	k__Bacteria	p__Planctomycetes	c__Phycisphaerae	o__MSBL9	f__	g__	s__	0	0	-0.105515	-1.87075
ASV87	0233fa76dd0d18edc4d2cd54c292594e	k__Bacteria	p__Proteobacteria	c__Deltaproteobacteria	o__MBNT15	f__	g__	s__	0	0	0	-1.77831
ASV88	c2c6837988aac14e18d95797029610a7	k__Bacteria	p__OD1	c__	o__	f__	g__	s__	0	0	0	-1.75188
ASV89	8b86fbef453acc6c992e6a63d9fb221d	k__Bacteria	p__Proteobacteria	c__Deltaproteobacteria	o__Myxococcales	f__Myxococcaceae	g__Anaeromyxobacter	s__	0	0	0	-1.74507
ASV90	e4642f94fc897d17583d2625456aae21	k__Bacteria	p__OD1	c__	o__	f__	g__	s__	0	0	0	-1.67966
ASV91	a4de03fdec67fefdcf12afb98b1a8531	k__Bacteria	p__OD1	c__	o__	f__	g__	s__	0	0	0	-1.61685
ASV92	3c807dbe20126dffdd79031630b9eddb	k__Bacteria	p__Bacteroidetes	c__Bacteroidia	o__Bacteroidales	f__	g__	s__	0	0	0	-1.51989
ASV93	981165ce2c17f8cd89ac0d4bb7a0fe78	k__Bacteria	p__Bacteroidetes	c__Sphingobacteriia	o__Sphingobacteriales	f__	g__	s__	0	0	0	1.79803
ASV94	1fd39c98d23c77b6fc47a0ca0b678fc0	k__Bacteria	p__Bacteroidetes	c__Cytophagia	o__Cytophagales	f__Cytophagaceae	g__	s__	0	0	0	1.73456
ASV95	85f31e3001da9ec11c58c38441677410	k__Bacteria	p__Actinobacteria	c__Actinobacteria	o__Actinomycetales	f__Nocardioidaceae	g__	s__	0	0	0.599507	1.73052
ASV96	c381b68530e32d50c80eda737ec87f59	k__Bacteria	p__TM7	c__	o__	f__	g__	s__	0	0	1.97772	1.6964
ASV97	0ce3605de38a35733c0e650cf6980230	k__Bacteria	p__Acidobacteria	c__Sva0725	o__Sva0725	f__	g__	s__	0	0	0	1.68431
ASV98	4453fc846d92841a81018ddf302c4140	k__Bacteria	p__TM7	c__TM7-1	o__	f__	g__	s__	0	0	0	1.67404
ASV99	2fc0ae0e2bdc8da801adc2da34b2c3f0	k__Bacteria	p__Bacteroidetes	c__[Saprospirae]	o__[Saprospirales]	f__Chitinophagaceae	g__Flavisolibacter	s__	0	0	0	1.66103
ASV100	a49c65aa9a558f95dc4f4346a90f59a0	k__Bacteria	p__Proteobacteria	c__Alphaproteobacteria	o__Sphingomonadales	f__Sphingomonadaceae	g__	s__	0	0	0	1.65141
ASV101	c595abb4713c26a598ba58aee61cc1b1	k__Bacteria	p__Bacteroidetes	c__[Saprospirae]	o__[Saprospirales]	f__Chitinophagaceae	g__	s__	0	0	0	1.63908
ASV102	5fc6b17e704020a0d51c8bcf63cb3a63	k__Bacteria	p__TM7	c__TM7-3	o__	f__	g__	s__	0	0	2.12384	1.61584
ASV103	632c86178653b7d0557d22ad36ad0569	k__Bacteria	p__Acidobacteria	c__Solibacteres	o__Solibacterales	f__	g__	s__	0	0	0	1.61153
ASV104	2dc00d599bccf38200ac3996e0e1b5b2	k__Bacteria	p__Verrucomicrobia	c__[Pedosphaerae]	o__[Pedosphaerales]	f__Ellin517	g__	s__	0	0	0	1.56785
ASV105	08eb6cabf740acda622663255ef2f897	k__Bacteria	p__Cyanobacteria	c__Nostocophycideae	o__Nostocales	f__	g__	s__	0	0	0	1.54831
ASV106	6ae77c0e27dce39d4b174441bed55965	k__Bacteria	p__Bacteroidetes	c__[Saprospirae]	o__[Saprospirales]	f__Chitinophagaceae	g__Flavisolibacter	s__	0	0	0	1.52387
ASV107	a0cbf759b584f017fc8735199c2bf0ec	k__Bacteria	p__Firmicutes	c__Clostridia	o__Clostridiales	f__Lachnospiraceae	g__Bacteroides	s__xylanolyticus	0	0	-2.97777	0
ASV108	79d470f58d1a951267568a25f8eefc06	k__Bacteria	p__Proteobacteria	c__Gammaproteobacteria	o__Alteromonadales	f__[Chromatiaceae]	g__Rheinheimera	s__	0	0	-2.87261	6.94e-05
ASV109	357582aa7b9c28e6458d220c03bd9b09	k__Bacteria	p__Firmicutes	c__Clostridia	o__Clostridiales	f__Veillonellaceae	g__	s__	0	0	-2.78764	0
ASV110	6ff0fb94ac7728d726efbbb1d3a401f2	k__Bacteria	p__Firmicutes	c__Clostridia	o__Clostridiales	f__Veillonellaceae	g__	s__	0	0	-2.78091	-0.143324
ASV111	a4a077fb7bf7deb707d8dccf90e73f78	k__Bacteria	p__Proteobacteria	c__Deltaproteobacteria	o__Myxococcales	f__Cystobacteraceae	g__Cystobacter	s__fuscus	0	0	-2.76034	-0.0963228
ASV112	389954e2c6a918e89d4ca158a4e0b5e9	k__Bacteria	p__Proteobacteria	c__Alphaproteobacteria	o__Ellin329	f__	g__	s__	0	0	-2.70728	-0.0134057
ASV113	060c0a1778972d1db7654587fca504f9	k__Bacteria	p__Spirochaetes	c__Spirochaetes	o__Spirochaetales	f__Spirochaetaceae	g__Spirochaeta	s__aurantia	0	0	-2.64468	-0.113324
ASV114	56c3e17b20cf3511b27e81d57b650e6d	k__Bacteria	p__Actinobacteria	c__Actinobacteria	o__Actinomycetales	f__Nocardiaceae	g__Rhodococcus	s__fascians	0	0	-2.61278	-0.00384293
ASV115	6d0373955124a9c6e0695ab6fa8d7173	k__Bacteria	p__Chloroflexi	c__Anaerolineae	o__Anaerolineales	f__Anaerolinaceae	g__	s__	0	0	-2.53106	0
ASV116	6eff114d1a4bd22ef0f32b630c289f2f	k__Bacteria	p__Firmicutes	c__Clostridia	o__Clostridiales	f__Veillonellaceae	g__	s__	0	0	-2.53034	0
ASV117	ab8c835ec59ba185b4487282e7af4836	k__Bacteria	p__Actinobacteria	c__Actinobacteria	o__Actinomycetales	f__Nocardiaceae	g__Rhodococcus	s__ruber	0	0	-2.44747	0.00836369
ASV118	bccb389502a936847b4ffb468997a926	k__Bacteria	p__[Thermi]	c__Deinococci	o__Deinococcales	f__Deinococcaceae	g__Deinococcus	s__geothermalis	0	0	-2.41879	0
ASV119	f1ec2e793d62d565112f762828a3eb04	k__Bacteria	p__Firmicutes	c__Clostridia	o__Clostridiales	f__Veillonellaceae	g__Pelosinus	s__	0	0	-2.41598	-0.0270153
ASV120	9116bdb633ac4214c6cad9408dfba9cb	k__Bacteria	p__Firmicutes	c__Clostridia	o__Clostridiales	f__Ruminococcaceae	g__	s__	0	0	-2.17519	0
ASV121	1aa134d4fe9bd4fd8ae782ad3f272431	k__Bacteria	p__Proteobacteria	c__Deltaproteobacteria	o__Myxococcales	f__	g__	s__	0	0	-2.10445	-0.0189794
ASV122	e19d4e7f3154b170b5d33f76b94a11b8	k__Bacteria	p__Bacteroidetes	c__Bacteroidia	o__Bacteroidales	f__	g__	s__	0	0	-2.10445	-0.0367061
ASV123	0f476bfa2c03d5bcb9dd0a3dc180fef4	k__Bacteria	p__Firmicutes	c__Clostridia	o__Clostridiales	f__Veillonellaceae	g__	s__	0	0	-2.09455	-0.0219248
ASV124	cb31849733d2c8601f820f76b2e4bed3	k__Bacteria	p__Bacteroidetes	c__	o__	f__	g__	s__	0	0	-2.06588	-0.561331
ASV125	d09fcb8424f2e824e07429eb7b8f2804	k__Bacteria	p__Bacteroidetes	c__[Saprospirae]	o__[Saprospirales]	f__Chitinophagaceae	g__	s__	0	0	3.16197	0.103639
ASV126	2ad9213adefd09c3a9d4924df5512ba5	k__Bacteria	p__Proteobacteria	c__Alphaproteobacteria	o__Rhizobiales	f__Rhizobiaceae	g__	s__	0	0	3.00762	0.251161
ASV127	9f04de52c491cda4a57bd54e19e124fc	k__Bacteria	p__Bacteroidetes	c__Bacteroidia	o__Bacteroidales	f__Prevotellaceae	g__Prevotella	s__melaninogenica	0	0	2.94186	0.0115833
ASV128	99940917eb4741b048ef81d93a8314ee	k__Bacteria	p__Proteobacteria	c__Gammaproteobacteria	o__Xanthomonadales	f__Xanthomonadaceae	g__Stenotrophomonas	s__geniculata	0	0	2.92172	0.0334044
ASV129	b76899f0d15c1e235f39492ccb8c3b44	k__Bacteria	p__Actinobacteria	c__Actinobacteria	o__Actinomycetales	f__Micromonosporaceae	g__Catenuloplanes	s__	0	0	2.91536	0
ASV130	4f065f4637c6cede12eb6973e9186932	k__Bacteria	p__Proteobacteria	c__Alphaproteobacteria	o__Rhizobiales	f__Hyphomicrobiaceae	g__	s__	0	0	2.86735	0
ASV131	41554fe1a5a0d439698714153d016922	k__Bacteria	p__Proteobacteria	c__Alphaproteobacteria	o__Rhizobiales	f__Rhizobiaceae	g__Agrobacterium	s__sullae	0	0	2.83786	0.237078
ASV132	33771fb390235c1e5bd4c85d73c4c520	k__Bacteria	p__Proteobacteria	c__Alphaproteobacteria	o__Sphingomonadales	f__Sphingomonadaceae	g__Novosphingobium	s__	0	0	2.83318	0.264828
ASV133	b7ca7745a58e40636377b4028b1beb25	k__Bacteria	p__Actinobacteria	c__Actinobacteria	o__Actinomycetales	f__Dermabacteraceae	g__Brachybacterium	s__	0	0	2.78435	-0.00589626
ASV134	9b0027a0f55573d9ee5915ca84c72b8b	k__Bacteria	p__Proteobacteria	c__Gammaproteobacteria	o__Enterobacteriales	f__Enterobacteriaceae	g__	s__	0	0	2.74604	0
ASV135	d5f39fc24441b1d4b0fbeff675caad72	k__Bacteria	p__Proteobacteria	c__Betaproteobacteria	o__Burkholderiales	f__Comamonadaceae	g__	s__	0	0	2.72639	0.239326
ASV136	714681eec97d142a8ad07361430d0fbb	k__Bacteria	p__Firmicutes	c__Clostridia	o__Clostridiales	f__Ruminococcaceae	g__Clostridium	s__hungatei	0	0	2.52655	0.163644
ASV137	bb2f9119853e890a64f302a0162160b0	k__Bacteria	p__Proteobacteria	c__Alphaproteobacteria	o__Caulobacterales	f__Caulobacteraceae	g__Caulobacter	s__	0	-3.26058	2.49668	0.0615348
ASV138	485715f87ab48da90fdbd052ae49e9e9	k__Bacteria	p__Actinobacteria	c__Actinobacteria	o__Actinomycetales	f__Streptomycetaceae	g__Streptomyces	s__	0	0	2.46569	1.06784
ASV139	acf3b6cfbd0369ac0c947635faae27ac	k__Bacteria	p__Proteobacteria	c__Betaproteobacteria	o__Burkholderiales	f__	g__	s__	0	0	2.44773	0.587053
ASV140	d57da63d873509e3bc207fb02419795d	k__Bacteria	p__Bacteroidetes	c__Cytophagia	o__Cytophagales	f__Cytophagaceae	g__	s__	0	0	2.41044	0.0166045
ASV141	d696af39423aa63462b588cb078afbd9	k__Bacteria	p__Proteobacteria	c__Alphaproteobacteria	o__Rhizobiales	f__	g__	s__	0	0	2.3629	-0.0236796
ASV142	5b1473af03f4d9d5826539b66f06d79d	k__Bacteria	p__Firmicutes	c__Bacilli	o__Bacillales	f__Staphylococcaceae	g__Staphylococcus	s__	0	0	2.3579	0
ASV143	a3189f0b0a498c250a9c713b6efe6b8d	k__Bacteria	p__Proteobacteria	c__Betaproteobacteria	o__Burkholderiales	f__Oxalobacteraceae	g__Janthinobacterium	s__	0	0	2.28214	0
ASV144	86ff100fbc09ebb559f7f5da8395bc70	k__Bacteria	p__Proteobacteria	c__Alphaproteobacteria	o__Rhizobiales	f__Rhizobiaceae	g__Agrobacterium	s__	0	0	2.25078	0
ASV145	5ed117278ae3092d7ae8919a628ffa95	k__Bacteria	p__Bacteroidetes	c__[Saprospirae]	o__[Saprospirales]	f__Chitinophagaceae	g__Niastella	s__	0	0	2.2465	0.0948499
ASV146	9f4bd91ba519d33b1aec1584627f1faa	k__Bacteria	p__Proteobacteria	c__Alphaproteobacteria	o__Rhizobiales	f__	g__	s__	0	0	2.2465	0.0153645
ASV147	8e0be3415e3195437bafbaf78b0db72f	k__Bacteria	p__Proteobacteria	c__Gammaproteobacteria	o__Pseudomonadales	f__Moraxellaceae	g__Acinetobacter	s__guillouiae	0	0	2.22906	0.00714986
ASV148	89e9411be625fd6b25a3e1eb96ea26bc	k__Bacteria	p__Firmicutes	c__Bacilli	o__Bacillales	f__Bacillaceae	g__	s__	0	0	2.18065	0
ASV149	5907b934b53c21dd79ef971735c9f025	k__Bacteria	p__Proteobacteria	c__Gammaproteobacteria	o__Xanthomonadales	f__Sinobacteraceae	g__	s__	0	0	2.12384	0.096967
ASV150	e553d924b1923d6d686c59cd8b1b62f3	k__Bacteria	p__Proteobacteria	c__Alphaproteobacteria	o__Rhizobiales	f__Xanthobacteraceae	g__Azorhizobium	s__	0	0	2.08631	-0.0233833
ASV151	da6122dce2682718c06d9b7dbcd2f88f	k__Bacteria	p__Verrucomicrobia	c__Verrucomicrobiae	o__Verrucomicrobiales	f__Verrucomicrobiaceae	g__	s__	0	0	2.03252	0.0226566
ASV152	29e1c43d6639adf772bd32e7682acb73	k__Bacteria	p__Proteobacteria	c__Alphaproteobacteria	o__Rhizobiales	f__	g__	s__	0	0	2.0299	0.0386007
ASV153	355a14fbd496bc931a87c410e27063b5	k__Bacteria	p__Bacteroidetes	c__Bacteroidia	o__Bacteroidales	f__S24-7	g__	s__	-3.25873	0	0	0
ASV154	85572fefe7e02eb19a86df229cc864ab	k__Bacteria	p__Bacteroidetes	c__Bacteroidia	o__Bacteroidales	f__[Paraprevotellaceae]	g__	s__	-3.25873	0	0	0
ASV155	32e081254e88c5669ea8731b0f316a81	k__Bacteria	p__Firmicutes	c__Clostridia	o__Clostridiales	f__	g__	s__	-2.9386	0	0	0
ASV156	0138b9b183d9c9d63abcfe78eb800b2d	k__Bacteria	p__Proteobacteria	c__Deltaproteobacteria	o__Desulfovibrionales	f__Desulfovibrionaceae	g__	s__	-2.74723	0	0	0.00196249
ASV157	0d812970d40e311f15f14a3520b9f38a	k__Bacteria	p__Bacteroidetes	c__Bacteroidia	o__Bacteroidales	f__Prevotellaceae	g__Prevotella	s__	-2.74723	0	0	0
ASV158	ac3052fa22dfefec073af1833c76f1ee	k__Bacteria	p__Bacteroidetes	c__Bacteroidia	o__Bacteroidales	f__Bacteroidaceae	g__Bacteroides	s__	-2.74723	0	0	0
ASV159	d2d4098b8c83af68cdb1f42c1bbeb1c8	k__Bacteria	p__Bacteroidetes	c__Bacteroidia	o__Bacteroidales	f__S24-7	g__	s__	-2.74723	0	0	-0.00464181
ASV160	f59b6823236e62a41b97a4a78c6591d1	k__Bacteria	p__Firmicutes	c__Clostridia	o__Clostridiales	f__Lachnospiraceae	g__	s__	-2.26589	0	0	0
ASV161	f380a0bd49528af478e3e3a8f4c6f927	k__Bacteria	p__Proteobacteria	c__Betaproteobacteria	o__Burkholderiales	f__Comamonadaceae	g__	s__	0	-3.26058	-0.938277	-0.293471
ASV162	36acfec5072796f4b2a66ba0e6bef9c6	k__Bacteria	p__Proteobacteria	c__Alphaproteobacteria	o__Rhizobiales	f__Bradyrhizobiaceae	g__Bosea	s__genosp.	0	-2.40377	0	0.0362827
ASV163	b549b165a9bdec7f8563a453291dd72b	k__Bacteria	p__Cyanobacteria	c__4C0d-2	o__MLE1-12	f__	g__	s__	0	-2.40377	0	0
ASV164	b70babda1d322d0299654f50342db9b2	k__Bacteria	p__Proteobacteria	c__Alphaproteobacteria	o__	f__	g__	s__	0	-2.19426	0	0
ASV165	a7ee896ed38e9e93cdc9ce60f6389f15	k__Bacteria	p__Firmicutes	c__Clostridia	o__Clostridiales	f__Lachnospiraceae	g__	s__	0	0	-1.9706	0
ASV166	65492fa1c750d3373e16ecc38f90e106	k__Bacteria	p__Bacteroidetes	c__	o__	f__	g__	s__	0	0	-1.94597	0
ASV167	471abd98952a5fadefad04e6f5624da9	k__Bacteria	p__Spirochaetes	c__Spirochaetes	o__Spirochaetales	f__Spirochaetaceae	g__Treponema	s__	0	0	-1.9144	-0.364371
ASV168	7d574ef0306286980dfc1330c8857b8b	k__Bacteria	p__Proteobacteria	c__Betaproteobacteria	o__Burkholderiales	f__Oxalobacteraceae	g__Massilia	s__	0	0	-1.89905	-0.0120616
ASV169	9f5efe9a45ddfa84c652012052e1919a	k__Bacteria	p__Proteobacteria	c__Gammaproteobacteria	o__Pseudomonadales	f__Pseudomonadaceae	g__Pseudomonas	s__	0	0	-1.89606	0
ASV170	d2dadb6ac7abf9b7281ef2813c0f773e	k__Bacteria	p__Verrucomicrobia	c__Opitutae	o__Opitutales	f__Opitutaceae	g__	s__	0	0	-1.88857	-0.0350107
ASV171	75d2b84bf71f324835a59058d699c2a8	k__Bacteria	p__Firmicutes	c__Clostridia	o__Clostridiales	f__Ruminococcaceae	g__Ethanoligenens	s__	0	0	-1.86945	0
ASV172	3b643c2ca55de2f3c4f246699cd461d6	k__Bacteria	p__Proteobacteria	c__Alphaproteobacteria	o__Rhizobiales	f__Methylocystaceae	g__Pleomorphomonas	s__oryzae	0	0	-1.80061	-0.0683905
ASV173	3465006c7479569d9c1f00532ea3efbd	k__Bacteria	p__Proteobacteria	c__Deltaproteobacteria	o__Myxococcales	f__Myxococcaceae	g__Anaeromyxobacter	s__	0	0	-1.79712	-1.46978
ASV174	f1a20cc57ae78c1b81efa2ce12fbfde1	k__Bacteria	p__Firmicutes	c__Clostridia	o__Clostridiales	f__Veillonellaceae	g__	s__	0	0	-1.71209	0
ASV175	70a2f8f2debc828123e992c3d1861cb0	k__Bacteria	p__Proteobacteria	c__Alphaproteobacteria	o__Rhodospirillales	f__Rhodospirillaceae	g__Azospirillum	s__irakense	0	0	-1.58621	0
ASV176	3457ee351572fd4c398757c4c5b2656a	k__Bacteria	p__Proteobacteria	c__Betaproteobacteria	o__Rhodocyclales	f__Rhodocyclaceae	g__Propionivibrio	s__	0	0	-1.55331	0
ASV177	d98b951491879d33f05b470b25771610	k__Bacteria	p__Proteobacteria	c__Betaproteobacteria	o__Burkholderiales	f__Comamonadaceae	g__	s__	0	0	1.97772	0
ASV178	a7d9386d66e557fe87f3712a4de9bbe6	k__Bacteria	p__Firmicutes	c__Clostridia	o__Clostridiales	f__[Tissierellaceae]	g__Finegoldia	s__	0	0	1.97232	0
ASV179	9b322f5074a826f21e0ea67770b68403	k__Bacteria	p__Actinobacteria	c__Actinobacteria	o__Actinomycetales	f__Micromonosporaceae	g__Actinoplanes	s__	0	0	1.9646	0.226168
ASV180	f3adeebe038b21ba8f5bb5ca4c3c6ade	k__Bacteria	p__TM7	c__	o__	f__	g__	s__	0	0	1.9387	1.10881
ASV181	a30180becdd6467327589c5d3ca02c9f	k__Bacteria	p__Bacteroidetes	c__Cytophagia	o__Cytophagales	f__Cytophagaceae	g__	s__	0	0	1.92941	0.181966
ASV182	141e6f501ee899df5a99526fbf5ca1fe	k__Bacteria	p__Actinobacteria	c__Actinobacteria	o__Actinomycetales	f__Micromonosporaceae	g__	s__	0	0	1.86612	0
ASV183	b177e9c63156993bf292a833d0094a23	k__Bacteria	p__Proteobacteria	c__Betaproteobacteria	o__Burkholderiales	f__Comamonadaceae	g__	s__	0	0	1.86612	0
ASV184	093aa255e0daa40b7f8eed0f74bbba6e	k__Bacteria	p__Proteobacteria	c__Betaproteobacteria	o__Burkholderiales	f__Comamonadaceae	g__	s__	0	0	1.83834	0.04212
ASV185	5e83096fd025c1272a1f2ff668a449ee	k__Bacteria	p__Proteobacteria	c__Alphaproteobacteria	o__Rhodospirillales	f__Rhodospirillaceae	g__Reyranella	s__massiliensis	0	0	1.81512	0
ASV186	0edcf45802113b8fb7af383a333d649e	k__Bacteria	p__Proteobacteria	c__Alphaproteobacteria	o__Rhizobiales	f__	g__	s__	0	0	1.80994	0
ASV187	0cfb25f7783719902053dbff53cd9cd0	k__Bacteria	p__Firmicutes	c__Clostridia	o__Clostridiales	f__Veillonellaceae	g__Selenomonas	s__	0	0	1.7402	0
ASV188	1dc3d1afc177de6b554a6ae46589f7ed	k__Bacteria	p__Proteobacteria	c__Betaproteobacteria	o__Burkholderiales	f__Oxalobacteraceae	g__Cupriavidus	s__	0	0	1.69597	0.00400508
ASV189	5cf7c837ed4d6a3d73eeba87ee52327c	k__Bacteria	p__Actinobacteria	c__Actinobacteria	o__Actinomycetales	f__Propionibacteriaceae	g__Propionibacterium	s__acnes	0	0	1.69509	0
ASV190	8e3c8e07c67392c35a2fbfa26f7343f0	k__Bacteria	p__Proteobacteria	c__Alphaproteobacteria	o__Rhizobiales	f__Hyphomicrobiaceae	g__Rhodoplanes	s__	0	0	1.69055	0.352307
ASV191	45765c1cc578676a524fccd44352d938	k__Bacteria	p__Proteobacteria	c__Alphaproteobacteria	o__Sphingomonadales	f__Sphingomonadaceae	g__Sphingomonas	s__azotifigens	0	0	1.63184	0
ASV192	5fac5598814ff8032c337cc10779315c	k__Bacteria	p__Bacteroidetes	c__Bacteroidia	o__Bacteroidales	f__	g__	s__	0	0	1.61391	0
ASV193	ed1369d317f6c7eae551e3b6e4f19ca7	k__Bacteria	p__Firmicutes	c__Bacilli	o__Bacillales	f__Planococcaceae	g__	s__	0	0	1.58737	0
ASV194	ad9d9cb780a8d44c4ee6952820e423f1	k__Bacteria	p__Proteobacteria	c__Gammaproteobacteria	o__Pseudomonadales	f__Moraxellaceae	g__Acinetobacter	s__rhizosphaerae	0	0	1.58737	0.0132595
ASV195	b2323ba9ceddfa56ad5f3b3dba4890b2	k__Bacteria	p__TM7	c__TM7-1	o__	f__	g__	s__	0	0	1.58737	0.912474
ASV196	6e08701aab60c0fc363f9ff9e3cbd2ab	k__Bacteria	p__Proteobacteria	c__Gammaproteobacteria	o__Pseudomonadales	f__Pseudomonadaceae	g__Pseudomonas	s__	0	0	1.52239	0
ASV197	91d437c0ab189ab47e6060a025cbea78	k__Bacteria	p__Bacteroidetes	c__Bacteroidia	o__Bacteroidales	f__Prevotellaceae	g__Prevotella	s__nanceiensis	0	0	1.52239	0
ASV198	9c8d7c3e9b229489f3087ef4e5c1d703	k__Bacteria	p__Actinobacteria	c__Actinobacteria	o__Actinomycetales	f__Micrococcaceae	g__Rothia	s__aeria	0	0	1.52239	0
ASV199	350d16752fa8d9eb8343d07e282b4f1c	k__Bacteria	p__Bacteroidetes	c__Bacteroidia	o__Bacteroidales	f__	g__	s__	-1.94753	0	0	0
ASV200	6412de94f737f5281eab2cc772ed19ea	k__Bacteria	p__Bacteroidetes	c__Bacteroidia	o__Bacteroidales	f__[Paraprevotellaceae]	g__[Prevotella]	s__	-1.94753	0	0	0
ASV201	c92a5128cd8e3102d78fa14eb43f6942	k__Bacteria	p__Firmicutes	c__Clostridia	o__Clostridiales	f__Ruminococcaceae	g__	s__	-1.94753	0	0	0
ASV202	43ae9e212e3b97b132e1531270441da2	k__Bacteria	p__Firmicutes	c__Clostridia	o__Clostridiales	f__	g__	s__	-1.53842	0	0	0
ASV203	c1e65e2237c85da77dabd6e7439b2302	k__Bacteria	p__Bacteroidetes	c__Bacteroidia	o__Bacteroidales	f__Rikenellaceae	g__Rikenella	s__	-1.53842	0	0	0
ASV204	fd4d5e5f133fb693feff599f14e2a964	k__Bacteria	p__Proteobacteria	c__Alphaproteobacteria	o__Rhizobiales	f__	g__	s__	0	-1.94906	1.35319	-0.0146692
ASV205	2afe8099f87d81111620f88b80d84abe	k__Bacteria	p__Bacteroidetes	c__Cytophagia	o__Cytophagales	f__Cytophagaceae	g__Dyadobacter	s__	0	-1.94906	0	0
ASV206	b7c78a5c70fd774ed83066a6e64b75c7	k__Bacteria	p__Proteobacteria	c__Gammaproteobacteria	o__Enterobacteriales	f__Enterobacteriaceae	g__	s__	0	0	1.48707	0
ASV207	f86fa5c83f27fa8207c0d4aa50b0b165	k__Bacteria	p__Proteobacteria	c__Alphaproteobacteria	o__Sphingomonadales	f__Erythrobacteraceae	g__Erythrobacter	s__	0	0	1.48707	0
ASV208	d966f57a0eec1559c9ece2d1b4302283	k__Bacteria	p__Bacteroidetes	c__Cytophagia	o__Cytophagales	f__Cytophagaceae	g__	s__	0	0	1.46173	0
ASV209	bdf166f91549d9477f4c70a01d50ddc7	k__Bacteria	p__Proteobacteria	c__Alphaproteobacteria	o__Rhizobiales	f__	g__	s__	0	0	1.43447	0
ASV210	9ac2b4f594f361f3ce1cf8f9dd08ef44	k__Bacteria	p__Firmicutes	c__Clostridia	o__Clostridiales	f__Ruminococcaceae	g__Clostridium	s__cellobioparum	0	0	1.42184	-0.0645946
ASV211	7d1a5e78c2a1a34dbaa22552d05aa380	k__Bacteria	p__Proteobacteria	c__Alphaproteobacteria	o__Rhizobiales	f__	g__	s__	0	0	1.42184	-0.0343372
ASV212	3ab807500ad108082777e453a805d28c	k__Bacteria	p__Actinobacteria	c__Actinobacteria	o__Actinomycetales	f__Micromonosporaceae	g__Virgisporangium	s__ochraceum	0	0	1.42184	0
ASV213	ffdb70b7c7ba4b326e09b0c613ca635b	k__Bacteria	p__Planctomycetes	c__Planctomycetia	o__Gemmatales	f__Isosphaeraceae	g__	s__	0	0	1.42184	0
ASV214	7a1216fbd248fa5b03113d33a37f6fe7	k__Bacteria	p__Firmicutes	c__Bacilli	o__Gemellales	f__Gemellaceae	g__	s__	0	0	1.4207	0
ASV215	d61a1d5a2056feafe8c2c175301463be	k__Bacteria	p__Bacteroidetes	c__Bacteroidia	o__Bacteroidales	f__Prevotellaceae	g__Prevotella	s__melaninogenica	0	0	1.4173	0
ASV216	94fbefcccf07e94ba5fe9686fd999860	k__Bacteria	p__Proteobacteria	c__Alphaproteobacteria	o__Rhizobiales	f__Xanthobacteraceae	g__Xanthobacter	s__	0	0	1.348	0
ASV217	409b2aea56522aad0b841cc6d0ebdddb	k__Bacteria	p__Proteobacteria	c__Alphaproteobacteria	o__Rhizobiales	f__Bradyrhizobiaceae	g__Bosea	s__genosp.	0	0	1.34005	0
ASV218	07f66b431e11a5caaecbef2bdaab007e	k__Bacteria	p__Firmicutes	c__Clostridia	o__Clostridiales	f__Ruminococcaceae	g__Clostridium	s__	0	0	1.33438	0.048506
ASV219	82a228766f0edfc2adf719bc1aad367a	k__Bacteria	p__Proteobacteria	c__Betaproteobacteria	o__Burkholderiales	f__Oxalobacteraceae	g__Massilia	s__	0	0	1.3241	0
ASV220	cbdc84436b79cd3345141d19b4474282	k__Bacteria	p__Firmicutes	c__Bacilli	o__Bacillales	f__Bacillaceae	g__Oceanobacillus	s__	0	0	1.3241	0
ASV221	ff72201ffe7a87b1d4a690ea70a499d9	k__Bacteria	p__Actinobacteria	c__Actinobacteria	o__Actinomycetales	f__Intrasporangiaceae	g__	s__	0	0	1.3241	0.0830451
ASV222	61a9aa7d6134caadb4bb6c6995edcb0f	k__Bacteria	p__Bacteroidetes	c__[Saprospirae]	o__[Saprospirales]	f__Chitinophagaceae	g__Chitinophaga	s__	0	0	1.30587	0.056792
ASV223	1f76e62e5a983b73eae98f92f7fa74f4	k__Bacteria	p__Proteobacteria	c__Alphaproteobacteria	o__Rhizobiales	f__Rhizobiaceae	g__Amorphomonas	s__oryzae	0	0	1.25844	0.0645213
ASV224	133c36deb1a90f214ebd5110fcef2a38	k__Bacteria	p__Proteobacteria	c__Deltaproteobacteria	o__Desulfovibrionales	f__Desulfovibrionaceae	g__Desulfovibrio	s__	0	0	-1.48099	0
ASV225	00bbaccf94b808c400397b32e739bbbf	k__Bacteria	p__Bacteroidetes	c__Bacteroidia	o__Bacteroidales	f__Rikenellaceae	g__Blvii28	s__	0	0	-1.46708	-0.00789127
ASV226	d10d674ff4d4fa9a46785059313f66af	k__Bacteria	p__Verrucomicrobia	c__Opitutae	o__	f__	g__	s__	0	0	-1.40608	-1.09125
ASV227	96e139fc1206142664c978f77aa33fb0	k__Bacteria	p__AC1	c__HDBW-WB69	o__	f__	g__	s__	0	0	-1.40608	-0.985941
ASV228	4a5bc7e040d5f84e53261b7bf7b513aa	k__Bacteria	p__Elusimicrobia	c__Elusimicrobia	o__	f__	g__	s__	0	0	-1.40608	0
ASV229	7a0afa8e24eadc153590933a25397a13	k__Bacteria	p__Proteobacteria	c__Alphaproteobacteria	o__Rhizobiales	f__Methylocystaceae	g__Methylosinus	s__	0	0	-1.40608	0
ASV230	adb445b5455d0bbf69ea0225f09ece11	k__Bacteria	p__Proteobacteria	c__Deltaproteobacteria	o__Myxococcales	f__	g__	s__	0	0	-1.39582	-0.720308
ASV231	8bb5b4ec72c5849a8617edbb32161154	k__Bacteria	p__Spirochaetes	c__Spirochaetes	o__M2PT2-76	f__	g__	s__	0	0	-1.37487	0
ASV232	96209f6ec4b96022ddbcfaa081c2f5cb	k__Bacteria	p__Spirochaetes	c__Spirochaetes	o__Spirochaetales	f__Spirochaetaceae	g__Treponema	s__	0	0	-1.37487	0
ASV233	0e73d63fb94f81cc0ccf73ee8d714eca	k__Bacteria	p__Spirochaetes	c__Spirochaetes	o__Spirochaetales	f__Spirochaetaceae	g__Treponema	s__	0	0	-1.36116	-0.341678
ASV234	70baacfd42633afcc31056ac53428185	k__Bacteria	p__Spirochaetes	c__Spirochaetes	o__Spirochaetales	f__Spirochaetaceae	g__Treponema	s__	0	0	-1.29389	0
ASV235	69920eb21abb15d0e3a7505c713f2c92	k__Bacteria	p__Proteobacteria	c__Betaproteobacteria	o__Rhodocyclales	f__Rhodocyclaceae	g__Azospira	s__	0	0	-1.27412	-0.039013
ASV236	91908c957a504b9b57066e8c6f0ec6f4	k__Bacteria	p__Proteobacteria	c__Gammaproteobacteria	o__Pseudomonadales	f__Pseudomonadaceae	g__Pseudomonas	s__viridiflava	0	0	-1.23938	0
ASV237	0e644731f17daaf4b7f0769044da9df6	k__Bacteria	p__Proteobacteria	c__Deltaproteobacteria	o__Desulfovibrionales	f__Desulfovibrionaceae	g__Desulfovibrio	s__putealis	0	0	-1.23938	0.00965922
ASV238	80355289db9c6e0333fb42a2f4da7389	k__Bacteria	p__Firmicutes	c__Clostridia	o__Clostridiales	f__Veillonellaceae	g__Anaeromusa	s__	0	0	-1.21901	0
ASV239	eb63c7c975e5e04b8cf1269aab2ddc3d	k__Bacteria	p__Bacteroidetes	c__Bacteroidia	o__Bacteroidales	f__	g__	s__	0	0	-1.21901	0
ASV240	931c2b28d734e2d78ba660d91a66b54b	k__Bacteria	p__Proteobacteria	c__Gammaproteobacteria	o__Pseudomonadales	f__Pseudomonadaceae	g__	s__	0	0	-1.21312	0
ASV241	ff38e235e5d5f99e93f7afa09863034e	k__Bacteria	p__Bacteroidetes	c__Bacteroidia	o__Bacteroidales	f__SB-1	g__	s__	0	0	0	-1.44451
ASV242	72781822dccbd7e4016cccd3c9b585c4	k__Bacteria	p__Proteobacteria	c__Deltaproteobacteria	o__Desulfuromonadales	f__Geobacteraceae	g__Geobacter	s__	0	0	0	-1.41475
ASV243	5f4d558afa2196e3be1f79568b61a4b7	k__Bacteria	p__Proteobacteria	c__Deltaproteobacteria	o__Desulfovibrionales	f__Desulfovibrionaceae	g__Desulfovibrio	s__putealis	0	0	-1.07168	-1.39902
ASV244	48bf425f92bf6159a36dc5f52b47c481	k__Bacteria	p__OD1	c__SM2F11	o__	f__	g__	s__	0	0	-0.179761	-1.37273
ASV245	5d7d824a2a5ffe70637e5712ef95e32c	k__Bacteria	p__Bacteroidetes	c__Bacteroidia	o__Bacteroidales	f__	g__	s__	0	0	0	-1.35186
ASV246	7ef011282deb6a8f371c36007c6e0f94	k__Bacteria	p__OD1	c__ABY1	o__	f__	g__	s__	0	0	-0.633043	-1.34502
ASV247	ed90f7120fc51c1a616d9383fb25a037	k__Bacteria	p__Nitrospirae	c__Nitrospira	o__Nitrospirales	f__FW	g__4-29	s__	0	0	0	-1.30802
ASV248	2452d59580be2bd8ec42bf22a9f75963	k__Bacteria	p__Proteobacteria	c__Deltaproteobacteria	o__Myxococcales	f__Myxococcaceae	g__Anaeromyxobacter	s__	0	0	0	-1.30537
ASV249	8090b8eeaffa4f39bd7300679c3c8e4e	k__Bacteria	p__Proteobacteria	c__Deltaproteobacteria	o__Desulfuromonadales	f__Geobacteraceae	g__Geobacter	s__	0	0	0	-1.30522
ASV250	abb1ce739f84e861cf7fc42b5625b012	k__Bacteria	p__Proteobacteria	c__Betaproteobacteria	o__Rhodocyclales	f__Rhodocyclaceae	g__	s__	0	0	0	-1.26478
ASV251	98ba1c78e451fbf409083989c18b01d3	k__Archaea	p__[Parvarchaeota]	c__[Parvarchaea]	o__WCHD3-30	f__	g__	s__	0	0	0	-1.26215
ASV252	f3c33fcb66dc0607b8b6fba333464656	k__Bacteria	p__Nitrospirae	c__Nitrospira	o__Nitrospirales	f__FW	g__4-29	s__	0	0	0	-1.25903
ASV253	1a667b0fff163cea317abf8c27c0d8fc	k__Bacteria	p__Proteobacteria	c__Deltaproteobacteria	o__Myxococcales	f__Myxococcaceae	g__Anaeromyxobacter	s__	0	0	0	-1.24228
ASV254	3ee09f6ac27940e3a22d45d5082623af	k__Bacteria	p__Proteobacteria	c__Deltaproteobacteria	o__Desulfuromonadales	f__Geobacteraceae	g__Geobacter	s__	0	0	-0.423796	-1.22753
ASV255	b96d8fcee86323e5ffd749faed3bc700	k__Bacteria	p__Planctomycetes	c__Phycisphaerae	o__MSBL9	f__	g__	s__	0	0	0	-1.22297
ASV256	5f12eb7de8ebc77606180053fc646246	k__Bacteria	p__Acidobacteria	c__Sva0725	o__Sva0725	f__	g__	s__	0	0	0	1.48248
ASV257	9a3d232f24cb829134a131df448e3953	k__Bacteria	p__Bacteroidetes	c__Cytophagia	o__Cytophagales	f__Cytophagaceae	g__	s__	0	0	0	1.4752
ASV258	cf46ee36789059591c5b521c7c153afe	k__Bacteria	p__Bacteroidetes	c__Cytophagia	o__Cytophagales	f__Cytophagaceae	g__	s__	0	0	0	1.45126
ASV259	ce99f423a37462e330999330872d97c7	k__Bacteria	p__Cyanobacteria	c__Nostocophycideae	o__Nostocales	f__Nostocaceae	g__	s__	0	0	0	1.35859
ASV260	655fa64edf90390018497f4e16cb5897	k__Bacteria	p__Chloroflexi	c__Anaerolineae	o__Anaerolineales	f__Anaerolinaceae	g__Anaerolinea	s__	0	0	0	1.35106
ASV261	5e1571883edd3607a4248443e9e86fde	k__Archaea	p__Crenarchaeota	c__Thaumarchaeota	o__Nitrososphaerales	f__Nitrososphaeraceae	g__Candidatus Nitrososphaera	s__SCA1170	0	0	0	1.30327
ASV262	11e5b1da78de013cabb31787315e2922	k__Bacteria	p__Chloroflexi	c__Ellin6529	o__	f__	g__	s__	0	0	0	1.27604
ASV263	9bf5d8e26c154020ec9fe2955c78ab67	k__Bacteria	p__Actinobacteria	c__Thermoleophilia	o__Solirubrobacterales	f__	g__	s__	0	0	0	1.25618
ASV264	28fb552f5e33561558952dcd84df8096	k__Bacteria	p__Planctomycetes	c__Planctomycetia	o__Pirellulales	f__Pirellulaceae	g__Pirellula	s__	0	0	0	1.20653
Log2FC：the degree of log2 fold change under drought
