# Supplementary material for: Strategies and Structure Feature of the Aboveground and Belowground Microbial Community Respond to Drought in Wild Rice (Oryza longistaminata)
Source: Rice (N Y). 2021 Sep 8;14:79. doi: 10.1186/s12284-021-00522-8 (PMC8426455; doi:10.1186/s12284-021-00522-8)
Supplement: Supplementary file 12 — Additional file 12: Table S6. The degree of the fold change of ASV under drought in Actinobacteria phyla. [file 12284_2021_522_MOESM12_ESM.xlsx]

## Sheet: annotation
Table S6 The degree of fold change of ASV under drought in Actinobacteria phyla
ID	Kingdom	Phylum	Class	Order	Family	Genus	Species	Leaf_Log2FC	Stem_Log2FC	Root_Log2FC	Rhizoshphere_Log2FC
0002ffd56152fc17890d85ea6bbbf472	k__Bacteria	p__Actinobacteria	c__Thermoleophilia	o__Solirubrobacterales	f__	g__	s__	0	0	0	0.0426751
006b8e5188f59ba999355adeda2cb879	k__Bacteria	p__Actinobacteria	c__Actinobacteria	o__Actinomycetales	f__Nocardioidaceae	g__Kribbella	s__	0	0	0	0.0239374
01e1cb53444efa0f122d372833eb7864	k__Bacteria	p__Actinobacteria	c__Actinobacteria	o__Actinomycetales	f__	g__	s__	0	0	0	-0.0127886
02a9441f12d620d221d19262c936c509	k__Bacteria	p__Actinobacteria	c__OPB41	o__	f__	g__	s__	0	0	-0.394043	0.00688184
0490d6aaf7430aef88712b70226b3a6b	k__Bacteria	p__Actinobacteria	c__Thermoleophilia	o__Gaiellales	f__	g__	s__	0	0	0	0.0217921
055860638cb16e4351f2955affbdca2e	k__Bacteria	p__Actinobacteria	c__Actinobacteria	o__Actinomycetales	f__Micromonosporaceae	g__	s__	0	0	0	-0.100521
05d581a2f8162791e7f2938b39d3dbe9	k__Bacteria	p__Actinobacteria	c__Actinobacteria	o__Actinomycetales	f__Pseudonocardiaceae	g__	s__	0	0	0	0.692972
06925f403e422b5f065fecc52346553e	k__Bacteria	p__Actinobacteria	c__OPB41	o__	f__	g__	s__	0	0	0	-0.0602176
06b544f08acc7c6110f14fcfd9779a62	k__Bacteria	p__Actinobacteria	c__Actinobacteria	o__Actinomycetales	f__Nocardioidaceae	g__	s__	0	0	0	0.241253
07c14b314837383ed09fdff0f995f211	k__Bacteria	p__Actinobacteria	c__Acidimicrobiia	o__Acidimicrobiales	f__EB1017	g__	s__	0	0	0	0.0169797
083bba601d2b2d08467e20159d70c828	k__Bacteria	p__Actinobacteria	c__Thermoleophilia	o__Gaiellales	f__Gaiellaceae	g__	s__	0	0	0	-0.0157396
0985ad72049daaf58f9f8398184c89b9	k__Bacteria	p__Actinobacteria	c__Thermoleophilia	o__Solirubrobacterales	f__	g__	s__	0	0	0	-0.0200459
0985df2be11420255afb21b508aa11bd	k__Bacteria	p__Actinobacteria	c__Actinobacteria	o__Actinomycetales	f__Nocardioidaceae	g__Nocardioides	s__	0	0	0	0.12331
09a821b596c2b5bd1e413844b1a8bbb2	k__Bacteria	p__Actinobacteria	c__Thermoleophilia	o__Gaiellales	f__	g__	s__	0	0	0	-0.00611085
09aaf18035a2986de5161eac9be228a6	k__Bacteria	p__Actinobacteria	c__Actinobacteria	o__Actinomycetales	f__Micromonosporaceae	g__	s__	0	0	0	0.542726
09ae4d85152afb5e800ba3032b4656b1	k__Bacteria	p__Actinobacteria	c__Acidimicrobiia	o__Acidimicrobiales	f__	g__	s__	0	0	0	0.0257473
0b5bc0c20a34066d0b69125303369030	k__Bacteria	p__Actinobacteria	c__Thermoleophilia	o__Gaiellales	f__Gaiellaceae	g__	s__	0	0	0	0.022397
0b6195d6a400d8568b0b05a3566005e0	k__Bacteria	p__Actinobacteria	c__Thermoleophilia	o__Gaiellales	f__Gaiellaceae	g__	s__	0	0	0	0.117957
0bc1dd79a8e3d62c827e93398233a50b	k__Bacteria	p__Actinobacteria	c__Thermoleophilia	o__	f__	g__	s__	0	0	0	-0.0313094
0cc0bfe9d23354748b5eb0f76f7126b9	k__Bacteria	p__Actinobacteria	c__Thermoleophilia	o__	f__	g__	s__	0	0	0	0.00378969
0d5a0e07d9bbc85bdd7eb7c2713bc871	k__Bacteria	p__Actinobacteria	c__Actinobacteria	o__Actinomycetales	f__	g__	s__	0	0	0	0.00547896
0d6b8eb9bede3688f9207101afada176	k__Bacteria	p__Actinobacteria	c__Thermoleophilia	o__Solirubrobacterales	f__	g__	s__	0	0	0	0.0809607
0d9939ec793fec833ecb69aad6931522	k__Bacteria	p__Actinobacteria	c__Actinobacteria	o__Actinomycetales	f__	g__	s__	0	0	0	0.0400901
0dec630cd273eaf749741c63e495b1a2	k__Bacteria	p__Actinobacteria	c__Acidimicrobiia	o__Acidimicrobiales	f__	g__	s__	0	0	0	0.0115833
0df94f0eb6fe6d49a4b4fdfba695c8cc	k__Bacteria	p__Actinobacteria	c__Actinobacteria	o__Actinomycetales	f__Nocardioidaceae	g__Nocardioides	s__	0	0	0	0.0199886
0f226422aaa4a50668ba2e5e2142de5b	k__Bacteria	p__Actinobacteria	c__MB-A2-108	o__0319-7L14	f__	g__	s__	0	0	0	-0.075002
0fe355187803146a1e905f3d5a2f7167	k__Bacteria	p__Actinobacteria	c__Thermoleophilia	o__Gaiellales	f__Gaiellaceae	g__	s__	0	0	0	0.0701985
10c5d7d10ee5917974ee7e24e10cff68	k__Bacteria	p__Actinobacteria	c__Nitriliruptoria	o__Euzebyales	f__Euzebyaceae	g__Euzebya	s__	0	0	0	0.00370644
10cb2e4d4c912cefa414740bf3627dfa	k__Bacteria	p__Actinobacteria	c__Actinobacteria	o__Actinomycetales	f__Streptosporangiaceae	g__Nonomuraea	s__	0	0	0	0.0125966
10cdb3dea781b3d4ca29e9a56f588867	k__Bacteria	p__Actinobacteria	c__OPB41	o__	f__	g__	s__	0	0	0	0.0219577
10fcf5767365e45ba3ec4be8a642014d	k__Bacteria	p__Actinobacteria	c__Thermoleophilia	o__	f__	g__	s__	0	0	0	0.0146694
113e549d42c90900f020063310f34e7b	k__Bacteria	p__Actinobacteria	c__Actinobacteria	o__Actinomycetales	f__Nocardioidaceae	g__Nocardioides	s__dilutus	0	0	0	0.110655
1183419b5f2a37b72adf08608f7c8034	k__Bacteria	p__Actinobacteria	c__MB-A2-108	o__0319-7L14	f__	g__	s__	0	0	0	0.0109935
11ad8467b2a80a91390ab329273c801d	k__Bacteria	p__Actinobacteria	c__Acidimicrobiia	o__Acidimicrobiales	f__Iamiaceae	g__Iamia	s__	0	0	0	1.0602
11b2e18764b1a4f1799e5698a68150a5	k__Bacteria	p__Actinobacteria	c__Actinobacteria	o__Actinomycetales	f__Gordoniaceae	g__Gordonia	s__	0	0	0	-0.0121959
11d73b589bfde7b41eed4f518c68c4b4	k__Bacteria	p__Actinobacteria	c__Thermoleophilia	o__Solirubrobacterales	f__	g__	s__	0	0	0	0.0239234
125e0292d6d8c2d4b8a0e0e890dedee7	k__Bacteria	p__Actinobacteria	c__Thermoleophilia	o__Gaiellales	f__Gaiellaceae	g__	s__	0	0	0	0.171943
12794a815442b0bd33a09140584f7d1a	k__Bacteria	p__Actinobacteria	c__Actinobacteria	o__WCHB1-81	f__At425_EubF1	g__	s__	0	0	0	-0.0133912
12eda3113f8bcbd4fac2c4495119ffac	k__Bacteria	p__Actinobacteria	c__Actinobacteria	o__Actinomycetales	f__Intrasporangiaceae	g__Terracoccus	s__	0	0	0	0.03084
130dc07a766fb0c4c94f4cfaac4b687f	k__Bacteria	p__Actinobacteria	c__Rubrobacteria	o__Rubrobacterales	f__Rubrobacteraceae	g__	s__	0	0	0	0.0404181
131f63241d76c2783cec242dd780d108	k__Bacteria	p__Actinobacteria	c__Actinobacteria	o__Actinomycetales	f__Geodermatophilaceae	g__	s__	0	0	0	0.0306878
13b43cfbbdbeb61d82a8d47008effba4	k__Bacteria	p__Actinobacteria	c__Actinobacteria	o__Actinomycetales	f__	g__	s__	0	0	0	-0.00589626
13e5a8d32839223bf8d755ca7398114f	k__Bacteria	p__Actinobacteria	c__Acidimicrobiia	o__Acidimicrobiales	f__	g__	s__	0	0	0	0.0114632
141e6f501ee899df5a99526fbf5ca1fe	k__Bacteria	p__Actinobacteria	c__Actinobacteria	o__Actinomycetales	f__Micromonosporaceae	g__	s__	0	0	1.86612	0
1494ba449c5c7202fa9ee150afd07793	k__Bacteria	p__Actinobacteria	c__	o__	f__	g__	s__	0	0	0	0.0698302
1522148a1dd0aff66b9dbbdc2eff3e65	k__Bacteria	p__Actinobacteria	c__Actinobacteria	o__Actinomycetales	f__Intrasporangiaceae	g__Oryzihumus	s__leptocrescens	0	0	0	0.0115387
1545153e8081c005f392277f9554090e	k__Bacteria	p__Actinobacteria	c__Acidimicrobiia	o__Acidimicrobiales	f__	g__	s__	0	0	0	0.0102525
1565c4ccea51a4090bbd058d902d9b26	k__Bacteria	p__Actinobacteria	c__Acidimicrobiia	o__Acidimicrobiales	f__	g__	s__	0	0	0	0.278581
15cff904c82313a93fe404b96648865c	k__Bacteria	p__Actinobacteria	c__Actinobacteria	o__Actinomycetales	f__Thermomonosporaceae	g__Actinomadura	s__vinacea	0	0	0	0.0573876
15e237a596f6f0295c3ecac4386cc294	k__Bacteria	p__Actinobacteria	c__Thermoleophilia	o__Solirubrobacterales	f__	g__	s__	0	0	0	0.48917
15fae5f38de431e81702269d1e05de7c	k__Bacteria	p__Actinobacteria	c__Thermoleophilia	o__Solirubrobacterales	f__	g__	s__	0	0	0	0.0214736
16e2778a61ee11e37e6bceaeaf2e0907	k__Bacteria	p__Actinobacteria	c__Actinobacteria	o__Actinomycetales	f__Nocardioidaceae	g__Nocardioides	s__	0	0	0	0.0449187
177f2131121bd9ec8d715f3679b99a89	k__Bacteria	p__Actinobacteria	c__Acidimicrobiia	o__Acidimicrobiales	f__C111	g__	s__	0	0	0	0.0664923
1793a0096e7068b627d6f769d44d8be2	k__Bacteria	p__Actinobacteria	c__Thermoleophilia	o__Solirubrobacterales	f__	g__	s__	0	0	0	0.0257844
1800f092d39015d5e6483f70764b324e	k__Bacteria	p__Actinobacteria	c__OPB41	o__	f__	g__	s__	0	0	0	0.0522742
1824bd3c271c7f11005fc071f59dae08	k__Bacteria	p__Actinobacteria	c__Acidimicrobiia	o__Acidimicrobiales	f__	g__	s__	0	0	0	0.00747756
1826e7ef56ff6ca670a55f5daca5f223	k__Bacteria	p__Actinobacteria	c__Acidimicrobiia	o__Acidimicrobiales	f__	g__	s__	0	0	0	-0.00393352
188626a4ddf4a942edce44cfc8a7de38	k__Bacteria	p__Actinobacteria	c__Thermoleophilia	o__Gaiellales	f__Gaiellaceae	g__	s__	0	0	0	0.0226566
1965333970ced24d3221993ac32ef1a5	k__Bacteria	p__Actinobacteria	c__Actinobacteria	o__Actinomycetales	f__Streptosporangiaceae	g__	s__	0	0	0	0.242142
19a3c612ffad03a3faa70ecc081d51fc	k__Bacteria	p__Actinobacteria	c__Thermoleophilia	o__Solirubrobacterales	f__	g__	s__	0	0	0	0.022284
1a353049cb867ec3b9805fd95982fd9d	k__Bacteria	p__Actinobacteria	c__Acidimicrobiia	o__Acidimicrobiales	f__EB1017	g__	s__	0	0	0	-0.0128437
1ad2c5d573044d62dc1d9badf6b11397	k__Bacteria	p__Actinobacteria	c__OPB41	o__	f__	g__	s__	0	0	0	-0.0232912
1ad8f653bfad385c1bfd68b09395733f	k__Bacteria	p__Actinobacteria	c__	o__	f__	g__	s__	0	0	0	0.0228323
1b6e8183f342e507d91c4d1e3fce5af6	k__Bacteria	p__Actinobacteria	c__MB-A2-108	o__0319-7L14	f__	g__	s__	0	0	0	0.00802333
1b8e398596665de2c17e20813c73e9dd	k__Bacteria	p__Actinobacteria	c__Actinobacteria	o__Actinomycetales	f__Nocardiaceae	g__Nocardia	s__	0	0	0	-0.00386672
1bdabf90bafa9b5d223137dd1dd35af8	k__Bacteria	p__Actinobacteria	c__MB-A2-108	o__0319-7L14	f__	g__	s__	0	0	0	0.0171058
1c988d53744e4d01bffc63e4dd4786fb	k__Bacteria	p__Actinobacteria	c__Acidimicrobiia	o__Acidimicrobiales	f__	g__	s__	0	0	0	0.0306374
1d45beeaf0e40efe3cdff4c1496a597e	k__Bacteria	p__Actinobacteria	c__Actinobacteria	o__Actinomycetales	f__Streptosporangiaceae	g__Nonomuraea	s__	0	0	0	0.00578087
1d7c0b85f2059e4ded99d2d923a6edb3	k__Bacteria	p__Actinobacteria	c__MB-A2-108	o__0319-7L14	f__	g__	s__	0	0	0	0.022999
1e553f4f5b51fea272ff6782543e63e5	k__Bacteria	p__Actinobacteria	c__Actinobacteria	o__Actinomycetales	f__	g__	s__	0	0	0	0.00541203
1e7bdf1b1a311c7576d18c2ac63c2455	k__Bacteria	p__Actinobacteria	c__Thermoleophilia	o__Gaiellales	f__Gaiellaceae	g__	s__	0	0	0	0.227194
1f329a618f9a3397cf6959d413ea1d30	k__Bacteria	p__Actinobacteria	c__Acidimicrobiia	o__Acidimicrobiales	f__	g__	s__	0	0	0	0.0140117
1f8af5ff60df061ace2fed9bfaa48a54	k__Bacteria	p__Actinobacteria	c__Actinobacteria	o__Actinomycetales	f__Pseudonocardiaceae	g__Pseudonocardia	s__	0	0	0	0.0198944
1f9e6f16023ac83fd2fb0633c1e05fea	k__Bacteria	p__Actinobacteria	c__Acidimicrobiia	o__Acidimicrobiales	f__EB1017	g__	s__	0	0	0	0.0301482
1fa87bff56af6502dfe822a62c49a071	k__Bacteria	p__Actinobacteria	c__Acidimicrobiia	o__Acidimicrobiales	f__	g__	s__	0	0	0	0.00921084
1fae325434ed4b0110204a349ae9a9d6	k__Bacteria	p__Actinobacteria	c__Thermoleophilia	o__Gaiellales	f__	g__	s__	0	0	0	0.00432965
20095b9b72241d8468369774a4855988	k__Bacteria	p__Actinobacteria	c__Acidimicrobiia	o__Acidimicrobiales	f__	g__	s__	0	0	0	-0.0115692
2056d4d443a6f54c412e5e568ab03226	k__Bacteria	p__Actinobacteria	c__Acidimicrobiia	o__Acidimicrobiales	f__EB1017	g__	s__	0	0	0	-0.00952091
2222acc252f3bb1873f1cc0161654cd0	k__Bacteria	p__Actinobacteria	c__Actinobacteria	o__Actinomycetales	f__	g__	s__	0	0	0	0.0132206
227753de018717a8c8a99feebea7ac93	k__Bacteria	p__Actinobacteria	c__Thermoleophilia	o__Gaiellales	f__	g__	s__	0	0	0	-0.060764
22ae1d6373bfe8e7e645fb3e81f66cb5	k__Bacteria	p__Actinobacteria	c__Acidimicrobiia	o__Acidimicrobiales	f__	g__	s__	0	0	0	0.0207212
22ee9bc1f2a425df7eacf7c8a6e75c9e	k__Bacteria	p__Actinobacteria	c__Thermoleophilia	o__Gaiellales	f__Gaiellaceae	g__	s__	0	0	0	0.168389
2346c66331a8d74f2c662328407f01be	k__Bacteria	p__Actinobacteria	c__Actinobacteria	o__Actinomycetales	f__Micromonosporaceae	g__	s__	0	0	0	0.532444
238e9e90ed8a7c3adbca9566f7ff064f	k__Bacteria	p__Actinobacteria	c__Actinobacteria	o__Actinomycetales	f__Micromonosporaceae	g__Actinoplanes	s__	0	0	0	0.0100222
243eafc7e2acf7eb925fb8cc246fa975	k__Bacteria	p__Actinobacteria	c__MB-A2-108	o__0319-7L14	f__	g__	s__	0	0	0	0.391248
247617cf5941019add1a91457e745486	k__Bacteria	p__Actinobacteria	c__Acidimicrobiia	o__Acidimicrobiales	f__	g__	s__	0	0	0	0.465613
24ff1fe3c966dbdeebcc6ad28e641c05	k__Bacteria	p__Actinobacteria	c__Acidimicrobiia	o__Acidimicrobiales	f__	g__	s__	0	0	0	0.038891
259cd64a72fbace71aed546cf30001db	k__Bacteria	p__Actinobacteria	c__Acidimicrobiia	o__Acidimicrobiales	f__	g__	s__	0	0	0	0.00528142
2650b86c2e52928a57c138383ab5f844	k__Bacteria	p__Actinobacteria	c__Thermoleophilia	o__Gaiellales	f__	g__	s__	0	0	0	-0.00958819
26a3c2e129c6b2b74f7385e5b72e0c08	k__Bacteria	p__Actinobacteria	c__Actinobacteria	o__Actinomycetales	f__Actinosynnemataceae	g__	s__	0	0	0	0.0970631
26b6bbe25ecd777f653ce5f5bc78e312	k__Bacteria	p__Actinobacteria	c__Thermoleophilia	o__Gaiellales	f__AK1AB1_02E	g__	s__	0	0	0	0.0160518
26d8a67aec6aecee770c3569c5d76e67	k__Bacteria	p__Actinobacteria	c__Actinobacteria	o__Actinomycetales	f__Micromonosporaceae	g__	s__	0	0	0	0.010042
27fb99778b2927e27f36e2f4292f7cd3	k__Bacteria	p__Actinobacteria	c__Actinobacteria	o__Actinomycetales	f__Nocardioidaceae	g__	s__	0	0	0	0.0493477
2819a054dedd40bc9cda14b24a082845	k__Bacteria	p__Actinobacteria	c__Actinobacteria	o__Actinomycetales	f__Brevibacteriaceae	g__Brevibacterium	s__	0	4.48727	1.02811	0.00524879
2910a97a4ecb62d77a7b2e8c29e00400	k__Bacteria	p__Actinobacteria	c__Thermoleophilia	o__Solirubrobacterales	f__	g__	s__	0	0	0	0.0113728
2a9bda5cc7b78752f144e3f48d4cb9d7	k__Bacteria	p__Actinobacteria	c__Thermoleophilia	o__Gaiellales	f__	g__	s__	0	0	0	-0.00366548
2be097b86a0edb0042d282a5ae7c9b6f	k__Bacteria	p__Actinobacteria	c__Rubrobacteria	o__Rubrobacterales	f__Rubrobacteraceae	g__	s__	0	0	0	0.00820779
2bef62f61db36967f5c48e3583bd83f1	k__Bacteria	p__Actinobacteria	c__Acidimicrobiia	o__Acidimicrobiales	f__	g__	s__	0	0	0	0.00740339
2c119631ec107b64b593d9f344087f01	k__Bacteria	p__Actinobacteria	c__Acidimicrobiia	o__Acidimicrobiales	f__C111	g__	s__	0	0	0	0.0348061
2c245b312df97cfc198e8a15eb24454a	k__Bacteria	p__Actinobacteria	c__Actinobacteria	o__Actinomycetales	f__Microbacteriaceae	g__Microbacterium	s__	0	0	0	0.0396777
2d7901cd45506c4abfd2a2e0937dfc94	k__Bacteria	p__Actinobacteria	c__Actinobacteria	o__Actinomycetales	f__Streptomycetaceae	g__Streptomyces	s__	0	0	0	0.0881092
2d81ceab8a912f8238746d4a3a300b30	k__Bacteria	p__Actinobacteria	c__Actinobacteria	o__Actinomycetales	f__Thermomonosporaceae	g__	s__	0	0	0	0.136241
2dbd7cd3e63573418f7b7f257c8a18d8	k__Bacteria	p__Actinobacteria	c__Thermoleophilia	o__Gaiellales	f__Gaiellaceae	g__	s__	0	0	0	0.0151637
2dca47d362d9d3a61f13576dc1cd7425	k__Bacteria	p__Actinobacteria	c__Acidimicrobiia	o__Acidimicrobiales	f__EB1017	g__	s__	0	0	0	-0.00381591
2eeb8cae7d22202b5180a11221ec6569	k__Bacteria	p__Actinobacteria	c__Acidimicrobiia	o__Acidimicrobiales	f__	g__	s__	0	0	0	0.0679512
2f8245558ca6bfb65e9d0c05e0b2e991	k__Bacteria	p__Actinobacteria	c__Actinobacteria	o__Actinomycetales	f__Actinosynnemataceae	g__Lentzea	s__	0	0	0	0.0147903
2fd849c0b15c1270bf66c9c15656b2b3	k__Bacteria	p__Actinobacteria	c__Actinobacteria	o__Actinomycetales	f__Micromonosporaceae	g__	s__	0	0	0	-0.0384964
2fe9c10e9bcb76b7de0a4b3dd76edb3d	k__Bacteria	p__Actinobacteria	c__Actinobacteria	o__Actinomycetales	f__Nocardiaceae	g__Rhodococcus	s__	0	0	0	-0.0139766
301b957ce5a7143e394643474af87678	k__Bacteria	p__Actinobacteria	c__Thermoleophilia	o__Solirubrobacterales	f__	g__	s__	0	0	0	0.0147903
3035ae4c2b59d88575361cbf2f7e8b6b	k__Bacteria	p__Actinobacteria	c__Thermoleophilia	o__Solirubrobacterales	f__Conexibacteraceae	g__	s__	0	0	0	0.0233069
308bcfbc7046746825a93d0d24ce2366	k__Bacteria	p__Actinobacteria	c__MB-A2-108	o__	f__	g__	s__	0	0	0	0.00593464
30c17e060aefed3d1c94f91b57922775	k__Bacteria	p__Actinobacteria	c__Actinobacteria	o__Actinomycetales	f__Micromonosporaceae	g__	s__	0	0	0	0.0140117
3109fb72aa9b205645115708d5ce58f6	k__Bacteria	p__Actinobacteria	c__Actinobacteria	o__Actinomycetales	f__Microbacteriaceae	g__Agromyces	s__mediolanus	0	0	0	0.237924
31af93626a361930e654941dd2e08a25	k__Bacteria	p__Actinobacteria	c__MB-A2-108	o__0319-7L14	f__	g__	s__	0	0	0	0.0533824
31c21fba9a56c3a56049fec50f6a379d	k__Bacteria	p__Actinobacteria	c__Rubrobacteria	o__Rubrobacterales	f__Rubrobacteraceae	g__	s__	0	0	0	-0.00630653
32bc6c49dce96b7b2787a4a534ef8288	k__Bacteria	p__Actinobacteria	c__Actinobacteria	o__Actinomycetales	f__Actinosynnemataceae	g__	s__	0	0	0	0.843538
32f1d2a5559b58658398dc34773104a5	k__Bacteria	p__Actinobacteria	c__Thermoleophilia	o__Gaiellales	f__Gaiellaceae	g__	s__	0	0	0	0.0135049
330fd6a8752439c7a489e29301adf8a4	k__Bacteria	p__Actinobacteria	c__OPB41	o__	f__	g__	s__	0	0	0	0.00740339
33a2a8105b7c0aaae69f9847a387af53	k__Bacteria	p__Actinobacteria	c__Acidimicrobiia	o__Acidimicrobiales	f__Iamiaceae	g__Iamia	s__	0	0	0	0.506112
34076a24fd1a1328225d3763f77ef37c	k__Bacteria	p__Actinobacteria	c__Thermoleophilia	o__Gaiellales	f__Gaiellaceae	g__	s__	0	0	0	0.0207212
35242adc2114b1222000fdcd387ef7ac	k__Bacteria	p__Actinobacteria	c__Acidimicrobiia	o__Acidimicrobiales	f__C111	g__	s__	0	0	0	0.247637
353a6d5641fc6a5a2fd560a024a2b243	k__Bacteria	p__Actinobacteria	c__Actinobacteria	o__Actinomycetales	f__Nocardioidaceae	g__	s__	0	0	0	0.118336
354b88f225f73b65913d59d74b4d3f97	k__Bacteria	p__Actinobacteria	c__Thermoleophilia	o__Solirubrobacterales	f__Patulibacteraceae	g__	s__	0	0	0	0.241249
359ae40b4798c784afd7ff10ab3c6f8f	k__Bacteria	p__Actinobacteria	c__Actinobacteria	o__Actinomycetales	f__Streptomycetaceae	g__Streptomyces	s__mashuensis	0	0	0	0.566471
35f7442d177168e396a44e792691ba87	k__Bacteria	p__Actinobacteria	c__	o__	f__	g__	s__	0	0	0	0.160924
36bc296da34da3b6b063c69e2930b5b1	k__Bacteria	p__Actinobacteria	c__Actinobacteria	o__Actinomycetales	f__Streptomycetaceae	g__	s__	0	0	0	0.0307758
3733330380011b82eaa4980d73c4cc45	k__Bacteria	p__Actinobacteria	c__Thermoleophilia	o__Gaiellales	f__Gaiellaceae	g__	s__	0	0	0	0.104367
3778c0e72303e32b9a2b66806139ff5d	k__Bacteria	p__Actinobacteria	c__Actinobacteria	o__Actinomycetales	f__Corynebacteriaceae	g__Corynebacterium	s__	0	0	1.12291	-0.00392363
37b5c75003af67311535a8b7f556f323	k__Bacteria	p__Actinobacteria	c__MB-A2-108	o__0319-7L14	f__	g__	s__	0	0	0	0.157682
3a4873bec6d3083f5e24bc68deedadd3	k__Bacteria	p__Actinobacteria	c__Thermoleophilia	o__Solirubrobacterales	f__	g__	s__	0	0	0	0.0375657
3ab807500ad108082777e453a805d28c	k__Bacteria	p__Actinobacteria	c__Actinobacteria	o__Actinomycetales	f__Micromonosporaceae	g__Virgisporangium	s__ochraceum	0	0	1.42184	0
3af0ef1aca2766ab9723f05cce299a3a	k__Bacteria	p__Actinobacteria	c__Acidimicrobiia	o__Acidimicrobiales	f__	g__	s__	0	0	0	0.010508
3b4fb11a645e338c5ca3f58ab7af8855	k__Bacteria	p__Actinobacteria	c__Actinobacteria	o__Actinomycetales	f__Micromonosporaceae	g__	s__	0	0	0.586167	0
3b4fd7befead70fe25f94f641f9acf08	k__Bacteria	p__Actinobacteria	c__Actinobacteria	o__Actinomycetales	f__Nocardioidaceae	g__Nocardioides	s__	0	0	0	0.00735335
3bb6a8e9e7db1808c5ecca2ac446fa72	k__Bacteria	p__Actinobacteria	c__Actinobacteria	o__Actinomycetales	f__Pseudonocardiaceae	g__Pseudonocardia	s__	0	0	0	-0.0116926
3c16c7bf70e9613cb1681a9043e56a73	k__Bacteria	p__Actinobacteria	c__OPB41	o__	f__	g__	s__	0	0	0	-0.0753127
3daa7cc51bfdb88914e8462a8eae51f9	k__Bacteria	p__Actinobacteria	c__Actinobacteria	o__Actinomycetales	f__	g__	s__	0	0	0	0.0125966
3ea0ef382cafa4cefd1d4fc222a503f0	k__Bacteria	p__Actinobacteria	c__Thermoleophilia	o__Solirubrobacterales	f__	g__	s__	0	0	0	0.0412574
3ea9a542bd8f70d9c3911d5390034865	k__Bacteria	p__Actinobacteria	c__Actinobacteria	o__Actinomycetales	f__Thermomonosporaceae	g__	s__	0	0	0	0.0287858
3ee30544e1c88d7a161de1d79da3f5e7	k__Bacteria	p__Actinobacteria	c__Actinobacteria	o__Actinomycetales	f__Promicromonosporaceae	g__Promicromonospora	s__	0	0	0	0.0342663
3f36069089117802d6c86738d0ddfe45	k__Bacteria	p__Actinobacteria	c__Acidimicrobiia	o__Acidimicrobiales	f__C111	g__	s__	0	0	0	-0.00173106
3f51888ad7c2722b2c349254a1c20cb3	k__Bacteria	p__Actinobacteria	c__Thermoleophilia	o__Solirubrobacterales	f__	g__	s__	0	0	0	0.315706
3fa34106c3aa8d98d76b0f789ab0d273	k__Bacteria	p__Actinobacteria	c__Thermoleophilia	o__Solirubrobacterales	f__	g__	s__	0	0	0	0.0230744
4037fac4f49c023815dd2023da8836ce	k__Bacteria	p__Actinobacteria	c__Thermoleophilia	o__Solirubrobacterales	f__Patulibacteraceae	g__	s__	0	0	0	-0.0059225
4077d742faf71b56478eef673d776d81	k__Bacteria	p__Actinobacteria	c__Actinobacteria	o__Actinomycetales	f__Nocardioidaceae	g__	s__	0	0	0	0.129369
40a4f35248627dd53eb3f75e2e5beef1	k__Bacteria	p__Actinobacteria	c__Actinobacteria	o__Actinomycetales	f__	g__	s__	0	0	0	0.000127171
4133052c8cf0914f954a333a966377c4	k__Bacteria	p__Actinobacteria	c__	o__	f__	g__	s__	0	0	0	0.0433606
419898f766e100deb70ea20b20772c9a	k__Bacteria	p__Actinobacteria	c__Actinobacteria	o__Actinomycetales	f__Thermomonosporaceae	g__	s__	0	0	0	-0.0175729
41a19094739641217248ca47cb599433	k__Bacteria	p__Actinobacteria	c__Acidimicrobiia	o__Acidimicrobiales	f__	g__	s__	0	0	0	0.0151438
41b26edcbbd81d7a5b10c57ffb34b62f	k__Bacteria	p__Actinobacteria	c__Thermoleophilia	o__Gaiellales	f__Gaiellaceae	g__	s__	0	0	0	0.0110909
42106dd684ebb2dbfd86716039e34d23	k__Bacteria	p__Actinobacteria	c__Acidimicrobiia	o__Acidimicrobiales	f__EB1017	g__	s__	0	0	0	0.0357568
422e6f42eaf38e882078b319f571d5ab	k__Bacteria	p__Actinobacteria	c__Actinobacteria	o__Actinomycetales	f__Nocardioidaceae	g__	s__	0	0	0	0.16542
4311da0f1d704fc29e3a8cdf82cc4130	k__Bacteria	p__Actinobacteria	c__Acidimicrobiia	o__Acidimicrobiales	f__C111	g__	s__	0	0	0	0.0306941
435327ac78bb3f984848a7b00087bb6f	k__Bacteria	p__Actinobacteria	c__Acidimicrobiia	o__Acidimicrobiales	f__	g__	s__	0	0	0	0.0837194
441d9d1a0ac4709c18f52a052cc74d3b	k__Bacteria	p__Actinobacteria	c__Thermoleophilia	o__Solirubrobacterales	f__	g__	s__	0	0	0	0.0546854
444072e01e8fe35e0b777870f1da9207	k__Bacteria	p__Actinobacteria	c__Acidimicrobiia	o__Acidimicrobiales	f__	g__	s__	0	0	0	0.0204326
44538ca6701633a7ab1e9826ff63ab04	k__Bacteria	p__Actinobacteria	c__OPB41	o__	f__	g__	s__	0	0	0	-0.0152034
446bfc7d29e4a0895317b9c886d9edad	k__Bacteria	p__Actinobacteria	c__Actinobacteria	o__Actinomycetales	f__Micromonosporaceae	g__	s__	0	0	0	0.0108038
447da07bddae832f028e0f61e9803b03	k__Bacteria	p__Actinobacteria	c__Thermoleophilia	o__Solirubrobacterales	f__	g__	s__	0	0	0	0.414164
452c8a5db48383a554f518f91f98b9bb	k__Bacteria	p__Actinobacteria	c__MB-A2-108	o__	f__	g__	s__	0	0	0	0.0120183
4554845c4706a30ae6712fd27a0d1ffd	k__Bacteria	p__Actinobacteria	c__MB-A2-108	o__0319-7L14	f__	g__	s__	0	0	0	0.018457
4558b643b9911ca7e70ed1fb5fecf09c	k__Bacteria	p__Actinobacteria	c__Thermoleophilia	o__	f__	g__	s__	0	0	0	0.00735335
46049c7c2781a27e20ab9c1ba5a67847	k__Bacteria	p__Actinobacteria	c__Thermoleophilia	o__Gaiellales	f__Gaiellaceae	g__	s__	0	0	0	0.0330201
46cc78ce12a4dde1dec59f2dae9c3ffb	k__Bacteria	p__Actinobacteria	c__Acidimicrobiia	o__Acidimicrobiales	f__koll13	g__	s__	0	0	0	-0.133562
471f7168b5167eaacdc7959a03817831	k__Bacteria	p__Actinobacteria	c__Actinobacteria	o__Actinomycetales	f__Micromonosporaceae	g__	s__	0	0	0	0.0604999
479ad7154c9fb2de48dc834e514b49ed	k__Bacteria	p__Actinobacteria	c__MB-A2-108	o__0319-7L14	f__	g__	s__	0	0	0	0.0166676
4802bc60cdba9174cd4f2a1c6450e3f4	k__Bacteria	p__Actinobacteria	c__Thermoleophilia	o__Gaiellales	f__Gaiellaceae	g__	s__	0	0	0	-0.00585815
485715f87ab48da90fdbd052ae49e9e9	k__Bacteria	p__Actinobacteria	c__Actinobacteria	o__Actinomycetales	f__Streptomycetaceae	g__Streptomyces	s__	0	0	2.46569	1.06784
4865fbcfad860bfca47d617b0ebddbe4	k__Bacteria	p__Actinobacteria	c__Actinobacteria	o__Actinomycetales	f__Micromonosporaceae	g__Actinoplanes	s__globisporus	0	0	0	0.0401412
48693b7368dbcbb1051a117a9e48c017	k__Bacteria	p__Actinobacteria	c__OPB41	o__	f__	g__	s__	0	0	0	-0.0408192
495f092d5271e6f79295e5e9702bcf22	k__Bacteria	p__Actinobacteria	c__MB-A2-108	o__0319-7L14	f__	g__	s__	0	0	0	0.00380089
49c3a247588af9ae61ec58deceb53c38	k__Bacteria	p__Actinobacteria	c__Actinobacteria	o__WCHB1-81	f__At425_EubF1	g__	s__	0	0	0	-0.0323721
4a54a724d4641ede8f6a60b5d8817afd	k__Bacteria	p__Actinobacteria	c__	o__	f__	g__	s__	0	0	0	0.593466
4b2d78c423d120b8420760c869cd52c0	k__Bacteria	p__Actinobacteria	c__Actinobacteria	o__WCHB1-81	f__At425_EubF1	g__	s__	0	0	0	-0.00393352
4bc96529f38c3578c560435add1b1876	k__Bacteria	p__Actinobacteria	c__Actinobacteria	o__Actinomycetales	f__	g__	s__	0	0	0	-0.0660897
4bd17f292a7e11fe4f98fd29c609397e	k__Bacteria	p__Actinobacteria	c__Thermoleophilia	o__Gaiellales	f__Gaiellaceae	g__	s__	0	0	0	0.256929
4cbffd5e4417f94e4b627fcca1c04f3a	k__Bacteria	p__Actinobacteria	c__Actinobacteria	o__Actinomycetales	f__Mycobacteriaceae	g__Mycobacterium	s__	0	0	0.354423	0.0232844
4d2e8c16b309f3b745677db90fda1ab7	k__Bacteria	p__Actinobacteria	c__Thermoleophilia	o__Gaiellales	f__Gaiellaceae	g__	s__	0	0	0	0.00553689
4dd3b0386bff1eca94cc180714fe6aa3	k__Bacteria	p__Actinobacteria	c__MB-A2-108	o__	f__	g__	s__	0	0	0	-0.00589626
4df3512fe04ac83dc17afbe8eafd0ec4	k__Bacteria	p__Actinobacteria	c__OPB41	o__	f__	g__	s__	0	0	0	0.0211656
4e45bc15f609f421cdaab683bd26fa7f	k__Bacteria	p__Actinobacteria	c__Actinobacteria	o__Actinomycetales	f__Nocardioidaceae	g__	s__	0	0	0	0.582493
4f046ab01278c4fab9f6df8660c17f61	k__Bacteria	p__Actinobacteria	c__Thermoleophilia	o__Gaiellales	f__	g__	s__	0	0	0	0.00410973
505ac2b59d770708f206952c22cd6eb7	k__Bacteria	p__Actinobacteria	c__Thermoleophilia	o__Solirubrobacterales	f__Conexibacteraceae	g__	s__	0	0	0	0.0199753
5131f3a2656b540695d015ec583913fc	k__Bacteria	p__Actinobacteria	c__Actinobacteria	o__Actinomycetales	f__Micromonosporaceae	g__	s__	0	0	0	0.00949595
520ca2a1256ecac24f5907e846e1bb30	k__Bacteria	p__Actinobacteria	c__Acidimicrobiia	o__Acidimicrobiales	f__	g__	s__	0	0	0	0.155245
522e3fd5ec216f8b31a3eec2c2fc8f7f	k__Bacteria	p__Actinobacteria	c__Thermoleophilia	o__Gaiellales	f__Gaiellaceae	g__	s__	0	0	0	-0.00789127
5255917e46e2373720f9d65cca6c97fd	k__Bacteria	p__Actinobacteria	c__Actinobacteria	o__Actinomycetales	f__Streptomycetaceae	g__Streptomyces	s__	0	0	0	0.02246
526c160711bc6fa9680428954a822614	k__Bacteria	p__Actinobacteria	c__Actinobacteria	o__Actinomycetales	f__Frankiaceae	g__Frankia	s__	0	0	0	0.0173636
5280db09ce599b98cf3eb93399aa5350	k__Bacteria	p__Actinobacteria	c__Thermoleophilia	o__Gaiellales	f__Gaiellaceae	g__	s__	0	0	0	-0.0339852
53dcb6ed59526f9c33bac929c3c068ce	k__Bacteria	p__Actinobacteria	c__Acidimicrobiia	o__Acidimicrobiales	f__C111	g__	s__	0	0	0	0.0152938
5568586904d328178ae52f1fa0c55f7c	k__Bacteria	p__Actinobacteria	c__MB-A2-108	o__0319-7L14	f__	g__	s__	0	0	0	-0.0156309
5569f154a8d6c95f3a199f5d51dfd73e	k__Bacteria	p__Actinobacteria	c__Acidimicrobiia	o__Acidimicrobiales	f__EB1017	g__	s__	0	0	0	-0.00918571
561c18b492e7e74a07faad0991c4aee6	k__Bacteria	p__Actinobacteria	c__Acidimicrobiia	o__Acidimicrobiales	f__	g__	s__	0	0	0	0.0277766
5673674cafb229ce0ff17e27bfe08bb5	k__Bacteria	p__Actinobacteria	c__MB-A2-108	o__0319-7L14	f__	g__	s__	0	0	0	0.278635
56c3e17b20cf3511b27e81d57b650e6d	k__Bacteria	p__Actinobacteria	c__Actinobacteria	o__Actinomycetales	f__Nocardiaceae	g__Rhodococcus	s__fascians	0	0	-2.61278	-0.00384293
56f1fa0068ed94ded59cf7bb1c853e8c	k__Bacteria	p__Actinobacteria	c__Thermoleophilia	o__Gaiellales	f__	g__	s__	0	0	0	0.0102525
579ce426df08c78841f829ac7ca52c1b	k__Bacteria	p__Actinobacteria	c__Thermoleophilia	o__Gaiellales	f__	g__	s__	0	0	0	0.0474751
57f0d72147861927f39706a7a825a548	k__Bacteria	p__Actinobacteria	c__Thermoleophilia	o__Solirubrobacterales	f__	g__	s__	0	0	0	0.250382
5803255b3cff0df77ce61bfc294b09ee	k__Bacteria	p__Actinobacteria	c__Actinobacteria	o__Actinomycetales	f__Cellulomonadaceae	g__Actinotalea	s__	0	0	0	0.0273839
580a053d25368b21aa56f4a47b8e4cc7	k__Bacteria	p__Actinobacteria	c__Actinobacteria	o__Actinomycetales	f__Thermomonosporaceae	g__	s__	0	0	0	1.02691
580d12e603d5cf6d1edfa89ee5afa639	k__Bacteria	p__Actinobacteria	c__Actinobacteria	o__Actinomycetales	f__Mycobacteriaceae	g__Mycobacterium	s__	0	0	0	0.0246106
5834e2d35b875aad6eb3b1e057a3f804	k__Bacteria	p__Actinobacteria	c__Acidimicrobiia	o__Acidimicrobiales	f__	g__	s__	0	0	0	0.0199753
58ba18b8f2324298eda71a738d6a0ec1	k__Bacteria	p__Actinobacteria	c__Actinobacteria	o__Actinomycetales	f__Streptosporangiaceae	g__	s__	0	0	0	0.515801
59940455ff37c2327cfa25d0122775bc	k__Bacteria	p__Actinobacteria	c__Thermoleophilia	o__Gaiellales	f__Gaiellaceae	g__	s__	0	0	0	0.0719396
5a1b707d910e4ab8734469f025f19455	k__Bacteria	p__Actinobacteria	c__Acidimicrobiia	o__Acidimicrobiales	f__EB1017	g__	s__	0	0	0	-0.0117685
5ab2f08e232c5e75596d5583f04d3d42	k__Bacteria	p__Actinobacteria	c__Actinobacteria	o__Actinomycetales	f__Cellulomonadaceae	g__Cellulomonas	s__	0	0	0	0.0309934
5acf5893d6658431222dcaf6faa9bedc	k__Bacteria	p__Actinobacteria	c__Acidimicrobiia	o__Acidimicrobiales	f__	g__	s__	0	0	0	0.0238709
5aee2bf2080a28735525a5d8f9cf36d4	k__Bacteria	p__Actinobacteria	c__Thermoleophilia	o__Gaiellales	f__	g__	s__	0	0	0	-0.00937978
5b388eea574cccbb9b9ec2a1b4955163	k__Bacteria	p__Actinobacteria	c__Thermoleophilia	o__Gaiellales	f__AK1AB1_02E	g__	s__	0	0	0	0.161918
5b67cf8a770335fabb60e160d5a2ce13	k__Bacteria	p__Actinobacteria	c__Actinobacteria	o__Actinomycetales	f__Micromonosporaceae	g__Dactylosporangium	s__	0	0	0	0.0603992
5b7325434bf3aac76070937d74c2e000	k__Bacteria	p__Actinobacteria	c__OPB41	o__	f__	g__	s__	0	0	0	-0.00794715
5b94280d47e6e1e6aabf4a60760500e3	k__Bacteria	p__Actinobacteria	c__Thermoleophilia	o__Gaiellales	f__Gaiellaceae	g__	s__	0	0	0	0.0278886
5bb22c0e9fa67862bc073e23339596e2	k__Bacteria	p__Actinobacteria	c__Actinobacteria	o__Actinomycetales	f__Nocardioidaceae	g__Nocardioides	s__	0	0	0	0.544644
5c9208b4dc51c90ca710b2b8fbdd1029	k__Bacteria	p__Actinobacteria	c__Thermoleophilia	o__Solirubrobacterales	f__	g__	s__	0	0	0	-0.0252153
5cf7c837ed4d6a3d73eeba87ee52327c	k__Bacteria	p__Actinobacteria	c__Actinobacteria	o__Actinomycetales	f__Propionibacteriaceae	g__Propionibacterium	s__acnes	0	0	1.69509	0
5dcc58fd91fb325fdd6414e25c947c3b	k__Bacteria	p__Actinobacteria	c__Actinobacteria	o__Actinomycetales	f__Micromonosporaceae	g__Solwaraspora	s__	0	0	0	0.0561831
5e017a69ee480417502efeb11f1063d0	k__Bacteria	p__Actinobacteria	c__Acidimicrobiia	o__Acidimicrobiales	f__	g__	s__	0	0	0	-0.00407677
5f071809af476d0871f70ddf11d7449b	k__Bacteria	p__Actinobacteria	c__MB-A2-108	o__0319-7L14	f__	g__	s__	0	0	0	0.125084
5f7ccc94845e24fac643e0cc5abb372e	k__Bacteria	p__Actinobacteria	c__OPB41	o__	f__	g__	s__	0	0	0	0.00924831
5fc7f167c239df7243b7993982abe2bc	k__Bacteria	p__Actinobacteria	c__Actinobacteria	o__Actinomycetales	f__Nocardioidaceae	g__Propionicimonas	s__	0	0	-0.464032	-0.0246433
61cff6187275cd461aad8cc8b8ffb851	k__Bacteria	p__Actinobacteria	c__Thermoleophilia	o__Solirubrobacterales	f__	g__	s__	0	0	0	0.0320344
6285b935ef5c2c663e3487d980618d77	k__Bacteria	p__Actinobacteria	c__Thermoleophilia	o__Gaiellales	f__Gaiellaceae	g__	s__	0	0	0	0.0237626
62b33669110438e795e96e0d3e5f7fbd	k__Bacteria	p__Actinobacteria	c__MB-A2-108	o__0319-7L14	f__	g__	s__	0	0	0	0.0264383
62e53f0090b10b64f2a01a0e98350fcd	k__Bacteria	p__Actinobacteria	c__Actinobacteria	o__Actinomycetales	f__Micromonosporaceae	g__	s__	0	0	0	0.00965922
63d3a69ca28fb8e1ca821e53bdcc46cf	k__Bacteria	p__Actinobacteria	c__Actinobacteria	o__Actinomycetales	f__Micromonosporaceae	g__	s__	0	0	0	0.263842
6451253244c0f3ac96c9b2675cba23ab	k__Bacteria	p__Actinobacteria	c__Actinobacteria	o__Actinomycetales	f__Micromonosporaceae	g__	s__	0	0	0	0.359012
64f06db2a8f6dd12ad0277f9c00fd7d6	k__Bacteria	p__Actinobacteria	c__Thermoleophilia	o__Gaiellales	f__	g__	s__	0	0	0	0.00401724
64f978311eaddc1db360bb654d9b7ed9	k__Bacteria	p__Actinobacteria	c__Actinobacteria	o__Actinomycetales	f__Actinosynnemataceae	g__	s__	0	0	0	0.00218584
663bfc8a2d0f54c7d4d5504db282303d	k__Bacteria	p__Actinobacteria	c__Thermoleophilia	o__Gaiellales	f__Gaiellaceae	g__	s__	0	0	0	-0.00669514
66a5c1147861d81bb808a318d3114702	k__Bacteria	p__Actinobacteria	c__Thermoleophilia	o__Solirubrobacterales	f__	g__	s__	0	0	0	0.6558
66adcc5da4432bde03dfe2cb70724075	k__Bacteria	p__Actinobacteria	c__Actinobacteria	o__Actinomycetales	f__Micromonosporaceae	g__	s__	0	0	0	0.103467
6776b65014392bd81fa10eeebe860387	k__Bacteria	p__Actinobacteria	c__Actinobacteria	o__Actinomycetales	f__Micromonosporaceae	g__Micromonospora	s__	0	0	0	0.299298
6873247cce2e6779739483c033840514	k__Bacteria	p__Actinobacteria	c__Actinobacteria	o__Actinomycetales	f__Micromonosporaceae	g__Catellatospora	s__	0	0	0	0.0172736
68c449eaea9faa9f2b42a93de7d192c6	k__Bacteria	p__Actinobacteria	c__Thermoleophilia	o__	f__	g__	s__	0	0	0	0.0315882
68d299292ed9b0adf5b0aca8758d8c53	k__Bacteria	p__Actinobacteria	c__Actinobacteria	o__Actinomycetales	f__Streptomycetaceae	g__Streptomyces	s__lanatus	0	0	0	0.133948
693cd330bdeffddd059e9bc0b5eeb3b4	k__Bacteria	p__Actinobacteria	c__Thermoleophilia	o__	f__	g__	s__	0	0	0	-0.0241671
69fd0f34bd9a0074d747be9f2582a1df	k__Bacteria	p__Actinobacteria	c__Actinobacteria	o__Actinomycetales	f__Nocardioidaceae	g__	s__	0	0	0	0.0719581
6afc61dcd4e467c81da36c1cfde95cd6	k__Bacteria	p__Actinobacteria	c__Thermoleophilia	o__Gaiellales	f__Gaiellaceae	g__	s__	0	0	0	0.787843
6bbc1ab04537df58c9b50d46a6db6c75	k__Bacteria	p__Actinobacteria	c__MB-A2-108	o__0319-7L14	f__	g__	s__	0	0	0	-0.0156309
6c0db48600e05a4280bd5a9a8ff574fc	k__Bacteria	p__Actinobacteria	c__Acidimicrobiia	o__Acidimicrobiales	f__EB1017	g__	s__	0	0	0	0.0429049
6c96c0533f350bf37a6693af3f13d1a2	k__Bacteria	p__Actinobacteria	c__Acidimicrobiia	o__Acidimicrobiales	f__Iamiaceae	g__Iamia	s__	0	0	0	0.0202978
6d58b11883b7595dde5ef599ec55017d	k__Bacteria	p__Actinobacteria	c__Thermoleophilia	o__Gaiellales	f__	g__	s__	0	0	0	-0.0075087
6d7d4307e5b6e34eebf0ea240ae615be	k__Bacteria	p__Actinobacteria	c__Thermoleophilia	o__Solirubrobacterales	f__	g__	s__	0	0	0	0.0627509
6db9035c23e7e0f5f07c3df6d8e2c001	k__Bacteria	p__Actinobacteria	c__Thermoleophilia	o__Solirubrobacterales	f__Conexibacteraceae	g__	s__	0	0	0	0.0417736
6dd06b558faac3de290978c775a42f97	k__Bacteria	p__Actinobacteria	c__Acidimicrobiia	o__Acidimicrobiales	f__	g__	s__	0	0	0	0.0153645
6fbf1c99c636d94bc65b8b9a08853221	k__Bacteria	p__Actinobacteria	c__Actinobacteria	o__Actinomycetales	f__Actinosynnemataceae	g__Saccharothrix	s__	0	0	0	0.736625
71159942741ea5791e2154efcffb872d	k__Bacteria	p__Actinobacteria	c__Acidimicrobiia	o__Acidimicrobiales	f__AKIW874	g__	s__	0	0	0	0.0163691
71eec2af79766e6cca9dd612b2abf353	k__Bacteria	p__Actinobacteria	c__Thermoleophilia	o__Gaiellales	f__	g__	s__	0	0	0	0.0507308
728ba654e443a91cfe42658713632a47	k__Bacteria	p__Actinobacteria	c__OPB41	o__	f__	g__	s__	0	0	0	-0.036101
72effcf5db74c638db1cf19fda294d3e	k__Bacteria	p__Actinobacteria	c__OPB41	o__	f__	g__	s__	0	0	0	-0.0311719
733ed3153307b3201dd1df2ea3864bc1	k__Bacteria	p__Actinobacteria	c__Thermoleophilia	o__Solirubrobacterales	f__	g__	s__	0	0	0	0.099197
740a48a2478128c9d836e648efba1598	k__Bacteria	p__Actinobacteria	c__Thermoleophilia	o__Gaiellales	f__Gaiellaceae	g__	s__	0	0	0	0.112697
746be9e9efb7b97e6c0c0ac938481274	k__Bacteria	p__Actinobacteria	c__Thermoleophilia	o__Gaiellales	f__	g__	s__	0	0	0	-0.00381591
75e4ada4f88de11b959cf199175e4ada	k__Bacteria	p__Actinobacteria	c__Acidimicrobiia	o__Acidimicrobiales	f__	g__	s__	0	0	0	0.395056
76ca0d99246e195218f390a9a4f8e160	k__Bacteria	p__Actinobacteria	c__Thermoleophilia	o__Gaiellales	f__Gaiellaceae	g__	s__	0	0	0	0.0110909
76d20dd19c6e45bd77a19b1bff3a66eb	k__Bacteria	p__Actinobacteria	c__Acidimicrobiia	o__Acidimicrobiales	f__	g__	s__	0	0	0	0.0584166
7759070a6ae9a37e63e1496f57e31a6d	k__Bacteria	p__Actinobacteria	c__Actinobacteria	o__Actinomycetales	f__Nocardioidaceae	g__Kribbella	s__	0	0	0	0.0466703
77890933fde15ed2c396e688e84bfcd1	k__Bacteria	p__Actinobacteria	c__Thermoleophilia	o__Solirubrobacterales	f__	g__	s__	0	0	0	0.0184377
780049d3380dc6a183fb438814ad85ee	k__Bacteria	p__Actinobacteria	c__Thermoleophilia	o__Solirubrobacterales	f__	g__	s__	0	0	0	0.00756945
785ed235cfa4dd01636b07948e1e7346	k__Bacteria	p__Actinobacteria	c__Thermoleophilia	o__Solirubrobacterales	f__	g__	s__	0	0	0	0.0338572
79650b23e72cfe9df89909f8b0dcd474	k__Bacteria	p__Actinobacteria	c__Acidimicrobiia	o__Acidimicrobiales	f__	g__	s__	0	0	0	0.0129311
79cc4741acb745f2f16dc251b1a0b7ba	k__Bacteria	p__Actinobacteria	c__Thermoleophilia	o__Solirubrobacterales	f__	g__	s__	0	0	0	0.663816
79f8546aaa1408cd4510feef6293e80e	k__Bacteria	p__Actinobacteria	c__Thermoleophilia	o__Gaiellales	f__Gaiellaceae	g__	s__	0	0	0	0.0160023
79fc3a1494d4367f941511c8399a7e87	k__Bacteria	p__Actinobacteria	c__Actinobacteria	o__Actinomycetales	f__Sporichthyaceae	g__	s__	0	0	0	0.0268594
7a34bb9e37f60fca1eb5efe44a2fcaeb	k__Bacteria	p__Actinobacteria	c__Thermoleophilia	o__Gaiellales	f__Gaiellaceae	g__	s__	0	0	0	0.188418
7a82fb49d79e3e9ec0a0b07d37f8fa9c	k__Bacteria	p__Actinobacteria	c__Actinobacteria	o__Actinomycetales	f__Micromonosporaceae	g__Catellatospora	s__	0	0	0	0.0455364
7ae7d06068ddec5ab06f6e951f2588ea	k__Bacteria	p__Actinobacteria	c__MB-A2-108	o__0319-7L14	f__	g__	s__	0	0	0	-0.00789127
7b4087bdf42e2e5e50639618b4548e28	k__Bacteria	p__Actinobacteria	c__Thermoleophilia	o__Gaiellales	f__Gaiellaceae	g__	s__	0	0	0	-0.0520893
7b99d72a5fb9be0bfd455d071b24b074	k__Bacteria	p__Actinobacteria	c__Thermoleophilia	o__Gaiellales	f__Gaiellaceae	g__	s__	0	0	0	0.017048
7bd8f10e43f7a9907d8e8a7bc0c7c90a	k__Bacteria	p__Actinobacteria	c__Thermoleophilia	o__Gaiellales	f__Gaiellaceae	g__	s__	0	0	0	0.129399
7bfd75e4cba98ca3176538bd744c29f1	k__Bacteria	p__Actinobacteria	c__Actinobacteria	o__Actinomycetales	f__Nocardioidaceae	g__	s__	0	0	0	0.168375
7c05c99017bf951cc1ecb430b7d05a24	k__Bacteria	p__Actinobacteria	c__Actinobacteria	o__Actinomycetales	f__Mycobacteriaceae	g__Mycobacterium	s__	0	0	1.00181	0.476743
7c327eab445db6bdb4bfcf06858cf3af	k__Bacteria	p__Actinobacteria	c__Thermoleophilia	o__Gaiellales	f__Gaiellaceae	g__	s__	0	0	0	0.0268594
7d00d8e13f0571aa4e5b739666d1f06a	k__Bacteria	p__Actinobacteria	c__Actinobacteria	o__Actinomycetales	f__Nocardioidaceae	g__	s__	0	0	0	0.117684
7e5f42af6a256730df98438173db944b	k__Bacteria	p__Actinobacteria	c__Actinobacteria	o__Actinomycetales	f__Micromonosporaceae	g__	s__	0	0	0	0.0120183
7ec6d46e7a37beca54c5acb17bc34448	k__Bacteria	p__Actinobacteria	c__Acidimicrobiia	o__Acidimicrobiales	f__Iamiaceae	g__Iamia	s__	0	0	0	0.0385058
7f5ce5a90bfea7db0ef0918241ef9386	k__Bacteria	p__Actinobacteria	c__Actinobacteria	o__Actinomycetales	f__Thermomonosporaceae	g__	s__	0	0	0	-0.00611085
805d08d26bef6314357a67abde5b40a9	k__Bacteria	p__Actinobacteria	c__Acidimicrobiia	o__Acidimicrobiales	f__	g__	s__	0	0	0	0.0233069
8068b90963d72c6ce337ea6752356d22	k__Bacteria	p__Actinobacteria	c__OPB41	o__	f__	g__	s__	0	0	0	0.0259143
806c81a1d8f5e442717a30d8b968ce2b	k__Bacteria	p__Actinobacteria	c__Actinobacteria	o__Actinomycetales	f__Streptomycetaceae	g__Streptomyces	s__	0	0	0	0.0110909
80926eb92f80a6ef03196b7c485ff3bf	k__Bacteria	p__Actinobacteria	c__Actinobacteria	o__Actinomycetales	f__Streptosporangiaceae	g__Nonomuraea	s__	0	0	0	-0.0121959
81ae99475a17a99ba76d6ac7ca1e4915	k__Bacteria	p__Actinobacteria	c__Acidimicrobiia	o__Acidimicrobiales	f__	g__	s__	0	0	0	0.00820779
81cb5b7b2aec99f12e3d0cc3bdd49e2c	k__Bacteria	p__Actinobacteria	c__Acidimicrobiia	o__Acidimicrobiales	f__EB1017	g__	s__	0	0	0	-0.0406754
81cde832885abc452396c7791482b996	k__Bacteria	p__Actinobacteria	c__Acidimicrobiia	o__Acidimicrobiales	f__	g__	s__	0	0	0	0.0562185
8219161d59c37d4adb4a78cab15fd254	k__Bacteria	p__Actinobacteria	c__Actinobacteria	o__Actinomycetales	f__Nocardioidaceae	g__	s__	0	0	0	0.104271
82433721bf436aaa2374661b98fc1dfa	k__Bacteria	p__Actinobacteria	c__Thermoleophilia	o__Gaiellales	f__Gaiellaceae	g__	s__	0	0	0	0.00820779
82ad20a69d60e0d2c59bde3ce92f4926	k__Bacteria	p__Actinobacteria	c__Acidimicrobiia	o__Acidimicrobiales	f__EB1017	g__	s__	0	0	0	0.0166285
82b3b1bfe4b29e079ac9a350b7e6ba6c	k__Bacteria	p__Actinobacteria	c__Thermoleophilia	o__Solirubrobacterales	f__Conexibacteraceae	g__	s__	0	0	0	0.12949
836bc352925267085387ff1256bf06c6	k__Bacteria	p__Actinobacteria	c__Acidimicrobiia	o__Acidimicrobiales	f__EB1017	g__	s__	0	0	0	0.00912007
83785c244490f8d88d2efa4bde3dd5f3	k__Bacteria	p__Actinobacteria	c__Actinobacteria	o__Actinomycetales	f__Intrasporangiaceae	g__Phycicoccus	s__	0	0	0	0.151986
843289f02c0ac59112fda9a9bf16c6fc	k__Bacteria	p__Actinobacteria	c__MB-A2-108	o__0319-7L14	f__	g__	s__	0	0	0	-0.00735324
8440de98fdbeedbc4c1c5d55f453471a	k__Bacteria	p__Actinobacteria	c__Actinobacteria	o__Actinomycetales	f__Streptomycetaceae	g__Streptomyces	s__	0	0	0	0.0237626
85ab08e10aadc660375fa10cae43866a	k__Bacteria	p__Actinobacteria	c__Thermoleophilia	o__Gaiellales	f__Gaiellaceae	g__	s__	0	0	0	0.623585
85d0ddb181fcfecd973fe547ba6f4599	k__Bacteria	p__Actinobacteria	c__Actinobacteria	o__Actinomycetales	f__Nocardioidaceae	g__Marmoricola	s__	0	0	0	0.699615
85f31e3001da9ec11c58c38441677410	k__Bacteria	p__Actinobacteria	c__Actinobacteria	o__Actinomycetales	f__Nocardioidaceae	g__	s__	0	0	0.599507	1.73052
87a0fa0bd93c5d629307ce6ba83903fe	k__Bacteria	p__Actinobacteria	c__Actinobacteria	o__Actinomycetales	f__	g__	s__	0	0	0	0.204115
87cc58fdfa367939d2162c366267d99b	k__Bacteria	p__Actinobacteria	c__Thermoleophilia	o__Gaiellales	f__Gaiellaceae	g__	s__	0	0	0	0.0374562
87d4df55f1b960067ebc67046db966fd	k__Bacteria	p__Actinobacteria	c__Actinobacteria	o__Actinomycetales	f__	g__	s__	0	0	0	0.0656535
8854e9555f751324bd7a487476022156	k__Bacteria	p__Actinobacteria	c__Actinobacteria	o__Actinomycetales	f__	g__	s__	0	0	0	0.00740339
88f6323add7577d2a13800068decc171	k__Bacteria	p__Actinobacteria	c__Actinobacteria	o__Actinomycetales	f__	g__	s__	0	0	0	0.0154239
8902314495144c88a78a45633c8b3912	k__Bacteria	p__Actinobacteria	c__Thermoleophilia	o__	f__	g__	s__	0	0	0	-0.0242896
890e3ee930b66e6c5074e8e49347d32e	k__Bacteria	p__Actinobacteria	c__Acidimicrobiia	o__Acidimicrobiales	f__C111	g__	s__	0	0	0	0.175644
8998a64c43d22cd34603a3407e917b4e	k__Bacteria	p__Actinobacteria	c__MB-A2-108	o__	f__	g__	s__	0	0	0	0.00410973
89b022d5b4a34e951b51370d2b37f4a4	k__Bacteria	p__Actinobacteria	c__Actinobacteria	o__Actinomycetales	f__Intrasporangiaceae	g__	s__	0	0	0	-0.0325414
8ba5488c1e7714ebd7bc8c1dae71661b	k__Bacteria	p__Actinobacteria	c__Actinobacteria	o__Actinomycetales	f__Micromonosporaceae	g__	s__	0	0	0	0.0183136
8c8f6b01c5203286b0e611820fc42032	k__Bacteria	p__Actinobacteria	c__Thermoleophilia	o__Gaiellales	f__Gaiellaceae	g__	s__	0	0	0	0.101859
8cfea7e93acca00d3551f66e41bcf7d6	k__Bacteria	p__Actinobacteria	c__Thermoleophilia	o__Gaiellales	f__Gaiellaceae	g__	s__	0	0	0	0.012391
8d33459aee431c94aaabd234f9a931ad	k__Bacteria	p__Actinobacteria	c__Thermoleophilia	o__Gaiellales	f__Gaiellaceae	g__	s__	0	0	0	0.575962
8e174b75df57bb5f47498a00388a0f9b	k__Bacteria	p__Actinobacteria	c__Actinobacteria	o__Actinomycetales	f__Thermomonosporaceae	g__	s__	0	0	0	-0.0137815
8e64b719a214b61aa33d2fe84c2ff18e	k__Bacteria	p__Actinobacteria	c__Thermoleophilia	o__Gaiellales	f__Gaiellaceae	g__	s__	0	0	0	-0.025574
8ecf870123d16b7fbcb3fea932a3f45c	k__Bacteria	p__Actinobacteria	c__MB-A2-108	o__0319-7L14	f__	g__	s__	0	0	0	0.0132769
8fcfc4a3d8221364829ab531d5e926fa	k__Bacteria	p__Actinobacteria	c__Actinobacteria	o__Actinomycetales	f__	g__	s__	0	0	0	-0.0267377
901f0131aa709d8171a86c1a6533a2c1	k__Bacteria	p__Actinobacteria	c__Actinobacteria	o__Actinomycetales	f__Streptomycetaceae	g__Streptomyces	s__lanatus	0	0	4.55964	0.801231
90621191cb6bef172739015ed0924885	k__Bacteria	p__Actinobacteria	c__Actinobacteria	o__Actinomycetales	f__	g__	s__	0	0	0	0.00547896
9163e1f9439a26db5f063d5bffe623d0	k__Bacteria	p__Actinobacteria	c__Thermoleophilia	o__Gaiellales	f__Gaiellaceae	g__	s__	0	0	0	0.0140117
91b3e7443312669948d1231770beb027	k__Bacteria	p__Actinobacteria	c__OPB41	o__	f__	g__	s__	0	0	0	0.0402641
9208b00c821259ef1ae7ab235bcc59eb	k__Bacteria	p__Actinobacteria	c__Thermoleophilia	o__Gaiellales	f__	g__	s__	0	0	0	0.0150994
9249603390f77c98097ee5b82ed1b2b9	k__Bacteria	p__Actinobacteria	c__Thermoleophilia	o__Solirubrobacterales	f__	g__	s__	0	0	0	0.0429917
92635743e1ee78824478ad2804da0610	k__Bacteria	p__Actinobacteria	c__Actinobacteria	o__Actinomycetales	f__Micromonosporaceae	g__	s__	0	0	0	0.0993254
931e0c3a65ef50a73dfa017903b47e96	k__Bacteria	p__Actinobacteria	c__Actinobacteria	o__Actinomycetales	f__Intrasporangiaceae	g__Phycicoccus	s__	0	0	0	0.0547871
939565e809d0def2bc3cce4d05be16dd	k__Bacteria	p__Actinobacteria	c__Thermoleophilia	o__Gaiellales	f__	g__	s__	0	0	0	-0.0059225
943f2635c23100631dc6209353b13d96	k__Bacteria	p__Actinobacteria	c__Thermoleophilia	o__Gaiellales	f__Gaiellaceae	g__	s__	0	0	0	-0.0133118
951b075672d75fd085a703aee459e03e	k__Bacteria	p__Actinobacteria	c__Thermoleophilia	o__Solirubrobacterales	f__Solirubrobacteraceae	g__	s__	0	0	0	0.339193
9598f78485531ea791f78ccbc52ba6a8	k__Bacteria	p__Actinobacteria	c__Thermoleophilia	o__Gaiellales	f__	g__	s__	0	0	0	-0.00395103
95bfb180c96ecb4f8044cb1d696bc637	k__Bacteria	p__Actinobacteria	c__Acidimicrobiia	o__Acidimicrobiales	f__	g__	s__	0	0	0	0.0197456
9601a0c1edea2bf293d9fdd2893936d5	k__Bacteria	p__Actinobacteria	c__MB-A2-108	o__0319-7L14	f__	g__	s__	0	0	0	0.159646
97aefc64679bbbe02c0ea8b0158fd6bc	k__Bacteria	p__Actinobacteria	c__MB-A2-108	o__0319-7L14	f__	g__	s__	0	0	0	0.00948805
994610503e8761e1846e6f37d125993f	k__Bacteria	p__Actinobacteria	c__Actinobacteria	o__Actinomycetales	f__Micrococcaceae	g__Arthrobacter	s__	0	0	0	0.253826
9afc61a8ea9306142b3475136de543f8	k__Bacteria	p__Actinobacteria	c__MB-A2-108	o__0319-7L14	f__	g__	s__	0	0	0	-0.00789127
9b30f0b02fdc39ac52e230b2088dd1f2	k__Bacteria	p__Actinobacteria	c__Actinobacteria	o__Micrococcales	f__	g__	s__	0	0	0	-0.00768431
9b322f5074a826f21e0ea67770b68403	k__Bacteria	p__Actinobacteria	c__Actinobacteria	o__Actinomycetales	f__Micromonosporaceae	g__Actinoplanes	s__	0	0	1.9646	0.226168
9b33e41ef5cf84385358f8c8f447cf98	k__Bacteria	p__Actinobacteria	c__Actinobacteria	o__Actinomycetales	f__Glycomycetaceae	g__Glycomyces	s__harbinensis	0	0	0	0.0303978
9b9c0b14bfda91b05c7248cd958a41c0	k__Bacteria	p__Actinobacteria	c__Thermoleophilia	o__	f__	g__	s__	0	0	0	-0.0225379
9bb8cd2f46210899f26feeecf934e8ed	k__Bacteria	p__Actinobacteria	c__Acidimicrobiia	o__Acidimicrobiales	f__	g__	s__	0	0	0	0.184262
9bf5d8e26c154020ec9fe2955c78ab67	k__Bacteria	p__Actinobacteria	c__Thermoleophilia	o__Solirubrobacterales	f__	g__	s__	0	0	0	1.25618
9c333cfb9fa740817fc255bbafe28896	k__Bacteria	p__Actinobacteria	c__Thermoleophilia	o__Solirubrobacterales	f__Patulibacteraceae	g__	s__	0	0	0	0.0239579
9c8d7c3e9b229489f3087ef4e5c1d703	k__Bacteria	p__Actinobacteria	c__Actinobacteria	o__Actinomycetales	f__Micrococcaceae	g__Rothia	s__aeria	0	0	1.52239	0
9cfb9c9c30c70f2c823eac6475e0a23c	k__Bacteria	p__Actinobacteria	c__Actinobacteria	o__Actinomycetales	f__Micromonosporaceae	g__Catellatospora	s__	0	0	0	0.0113728
9de3f00d8f9484e5cfae2e30098aab1b	k__Bacteria	p__Actinobacteria	c__Actinobacteria	o__Actinomycetales	f__Sporichthyaceae	g__	s__	0	0	0	0.232292
9f20a465bd68552ea60cef2b20f4c989	k__Bacteria	p__Actinobacteria	c__Thermoleophilia	o__Solirubrobacterales	f__	g__	s__	0	0	0	0.0868277
9f3a17542f51dd5d20dd3345c917d81e	k__Bacteria	p__Actinobacteria	c__Actinobacteria	o__Actinomycetales	f__	g__	s__	0	0	0	0.0325808
9f4b3426170e1673946542a900380a2b	k__Bacteria	p__Actinobacteria	c__Acidimicrobiia	o__Acidimicrobiales	f__Iamiaceae	g__Iamia	s__	0	0	0	0.760319
9f8a208a7472ff914659a9c2f96d433d	k__Bacteria	p__Actinobacteria	c__Actinobacteria	o__Actinomycetales	f__Nocardiaceae	g__	s__	0	0	0	-0.00390807
9fa4ae5126b99dd457c11416f749c32d	k__Bacteria	p__Actinobacteria	c__Actinobacteria	o__Actinomycetales	f__Pseudonocardiaceae	g__Amycolatopsis	s__	0	0	0	0.0282655
9fd1d4daa21240680f00ed1af5d9a39b	k__Bacteria	p__Actinobacteria	c__MB-A2-108	o__0319-7L14	f__	g__	s__	0	0	0	-0.0205556
a0448cf36e34d5cda546681e70716688	k__Bacteria	p__Actinobacteria	c__Actinobacteria	o__Actinomycetales	f__	g__	s__	0	0	0	-0.0178794
a05179b7a07297848ae0dfa2d258dc7e	k__Bacteria	p__Actinobacteria	c__Actinobacteria	o__Actinomycetales	f__Thermomonosporaceae	g__	s__	0	0	0	0.0101892
a0dae4eef193baf331adb9a37c174c92	k__Bacteria	p__Actinobacteria	c__Acidimicrobiia	o__Acidimicrobiales	f__	g__	s__	0	0	0	-0.00588145
a1be361c7acad004dcd2a0f1907bb5d7	k__Bacteria	p__Actinobacteria	c__Actinobacteria	o__	f__	g__	s__	0	0	0	0.0420938
a1eb836c20ed5496aa855a537771b182	k__Bacteria	p__Actinobacteria	c__Thermoleophilia	o__Gaiellales	f__Gaiellaceae	g__	s__	0	0	0	0.491724
a2001155732d640b6030c4e2cd7cd6e5	k__Bacteria	p__Actinobacteria	c__Thermoleophilia	o__Solirubrobacterales	f__Solirubrobacteraceae	g__Solirubrobacter	s__	0	0	0	0.0901066
a317035bf02cb9b526d6a826df1e5265	k__Bacteria	p__Actinobacteria	c__Thermoleophilia	o__Gaiellales	f__Gaiellaceae	g__	s__	0	0	0	0.0855819
a3434cb5183202a6e480384b56f93a7f	k__Bacteria	p__Actinobacteria	c__OPB41	o__	f__	g__	s__	0	0	0	-0.03585
a3648c67bd5b1af128e2be360a254497	k__Bacteria	p__Actinobacteria	c__Thermoleophilia	o__Gaiellales	f__Gaiellaceae	g__	s__	0	0	0	0.00737061
a3875177613688e341fa7248e0154c20	k__Bacteria	p__Actinobacteria	c__Actinobacteria	o__Actinomycetales	f__Micromonosporaceae	g__Virgisporangium	s__ochraceum	0	0	0	0.0741093
a3c0e7eb8ac9c5673db0ba18a4155176	k__Bacteria	p__Actinobacteria	c__Acidimicrobiia	o__Acidimicrobiales	f__	g__	s__	0	0	0	0.32257
a4054adea17a071a806b17aa3c43c917	k__Bacteria	p__Actinobacteria	c__Thermoleophilia	o__Gaiellales	f__Gaiellaceae	g__	s__	0	0	0	-0.0199489
a4b3444fb220e0cad39ca868a5da7f4f	k__Bacteria	p__Actinobacteria	c__MB-A2-108	o__0319-7L14	f__	g__	s__	0	0	0	0.0491936
a4e360c4b2256e3d5edc63ee47af8d37	k__Bacteria	p__Actinobacteria	c__Actinobacteria	o__Actinomycetales	f__Micrococcaceae	g__Arthrobacter	s__	0	0	0	-0.0162384
a5140426f7986175502643c998706dc7	k__Bacteria	p__Actinobacteria	c__Thermoleophilia	o__Gaiellales	f__Gaiellaceae	g__	s__	0	0	0	0.00580329
a517c2abf04f029c7d8b889d0db41756	k__Bacteria	p__Actinobacteria	c__Acidimicrobiia	o__Acidimicrobiales	f__	g__	s__	0	0	0	0.0223744
a5ac38db61420a801e2144847762fa9c	k__Bacteria	p__Actinobacteria	c__MB-A2-108	o__0319-7L14	f__	g__	s__	0	0	0	-0.0117685
a5c4c75508e9ca51f89e4c4a103ceada	k__Bacteria	p__Actinobacteria	c__Thermoleophilia	o__Solirubrobacterales	f__Patulibacteraceae	g__	s__	0	0	0	0.0889589
a64cb4d41b9bc235ddec82de6e3f9875	k__Bacteria	p__Actinobacteria	c__Thermoleophilia	o__Gaiellales	f__Gaiellaceae	g__	s__	0	0	0	0.463813
a67d216f2de95297221a669c44b4c6f8	k__Bacteria	p__Actinobacteria	c__Actinobacteria	o__WCHB1-81	f__At425_EubF1	g__	s__	0	0	0	0.00154544
a6b2a8fa0653020445da85ce25deca0b	k__Bacteria	p__Actinobacteria	c__Acidimicrobiia	o__Acidimicrobiales	f__	g__	s__	0	0	0	0.00371182
a7013f2c187b89fa0e1d5c8ee5935836	k__Bacteria	p__Actinobacteria	c__Thermoleophilia	o__Solirubrobacterales	f__Conexibacteraceae	g__	s__	0	0	0	0.021139
a70b7d42daddb0ba0521f6479185f016	k__Bacteria	p__Actinobacteria	c__Acidimicrobiia	o__Acidimicrobiales	f__	g__	s__	0	0	0	0.18124
a726921a0ec4b11c549cdb81b2ce2827	k__Bacteria	p__Actinobacteria	c__Thermoleophilia	o__	f__	g__	s__	0	0	0	0.00361028
a7a586d2dd4319e1a1ab79e831059e09	k__Bacteria	p__Actinobacteria	c__Actinobacteria	o__	f__	g__	s__	0	0	0	0.0211656
a7dbab03960350e1bc62bd24c76c6c05	k__Bacteria	p__Actinobacteria	c__Actinobacteria	o__Actinomycetales	f__Sporichthyaceae	g__	s__	0	0	0	0.0420598
a7de8fe8a49ecfdf9cc7f6edc72a4806	k__Bacteria	p__Actinobacteria	c__MB-A2-108	o__0319-7L14	f__	g__	s__	0	0	0	-0.00149023
a882cb71e2c4a4302ec2774a23dbdedc	k__Bacteria	p__Actinobacteria	c__Actinobacteria	o__Actinomycetales	f__Micromonosporaceae	g__	s__	0	0	0	0.027569
a91ea1489bfcd836ff5959a52ead170d	k__Bacteria	p__Actinobacteria	c__Actinobacteria	o__Actinomycetales	f__Actinosynnemataceae	g__Kibdelosporangium	s__	0	0	0	0.0507034
a97c878fdbcb4a7618b5993c80c63c41	k__Bacteria	p__Actinobacteria	c__Actinobacteria	o__Actinomycetales	f__Thermomonosporaceae	g__	s__	0	0	0	0.0576852
a9945a0f6f103438da9b30e27c0516d7	k__Bacteria	p__Actinobacteria	c__Actinobacteria	o__Actinomycetales	f__Nocardiaceae	g__Nocardia	s__	0	0	0	0.00602168
aa60cb9c1ce85fe8049a2325beaaec3c	k__Bacteria	p__Actinobacteria	c__Actinobacteria	o__Actinomycetales	f__Micromonosporaceae	g__Pilimelia	s__	0	0	0	-0.0175729
aab2076cf6ae393c742b3d1a92970e8a	k__Bacteria	p__Actinobacteria	c__Actinobacteria	o__Actinomycetales	f__Nocardioidaceae	g__Propionicimonas	s__	0	0	0	0.00189725
ab04642567eaed3628e0d81c11128e32	k__Bacteria	p__Actinobacteria	c__OPB41	o__	f__	g__	s__	0	0	0	0.0361394
ab430a02b9dee60dbb883a777aa8b154	k__Bacteria	p__Actinobacteria	c__Actinobacteria	o__Actinomycetales	f__Micromonosporaceae	g__	s__	0	0	0	0.0741416
ab8c835ec59ba185b4487282e7af4836	k__Bacteria	p__Actinobacteria	c__Actinobacteria	o__Actinomycetales	f__Nocardiaceae	g__Rhodococcus	s__ruber	0	0	-2.44747	0.00836369
aba8be523905ceeaca9e6658d4b51f9e	k__Bacteria	p__Actinobacteria	c__Thermoleophilia	o__Gaiellales	f__Gaiellaceae	g__	s__	0	0	0	-0.0308637
ac22f39a7780a46998b9a0ff69b109a0	k__Bacteria	p__Actinobacteria	c__Actinobacteria	o__Actinomycetales	f__Intrasporangiaceae	g__	s__	0	0	0	0.0538751
acb461a88ae81f520994dd71ea4babe5	k__Bacteria	p__Actinobacteria	c__Acidimicrobiia	o__Acidimicrobiales	f__	g__	s__	0	0	0	0.0113645
acd164f2c25f60d72438c7da24f51b4e	k__Bacteria	p__Actinobacteria	c__Acidimicrobiia	o__Acidimicrobiales	f__EB1017	g__	s__	0	0	0	0.00370644
acfdfd9f13dca8b33291a9a61031498c	k__Bacteria	p__Actinobacteria	c__Acidimicrobiia	o__Acidimicrobiales	f__C111	g__	s__	0	0	0	0.0285253
ad4e42379471cecb9da87ff255350974	k__Bacteria	p__Actinobacteria	c__Actinobacteria	o__Actinomycetales	f__Frankiaceae	g__Actinomycetales	s__Ellin122	0	0	0	0.0900921
adafcd500636e60a733883a47c19eb80	k__Bacteria	p__Actinobacteria	c__Thermoleophilia	o__Solirubrobacterales	f__	g__	s__	0	0	0	0.419661
aef9488b703e12aa3d5a5520cc010fb1	k__Bacteria	p__Actinobacteria	c__MB-A2-108	o__	f__	g__	s__	0	0	0	0.105738
af2c79ef43a3842fe0dd32ac70757324	k__Bacteria	p__Actinobacteria	c__Actinobacteria	o__Actinomycetales	f__Intrasporangiaceae	g__	s__	0	0	0	0.815959
af7def485bda87af5fa6b3b1d602444d	k__Bacteria	p__Actinobacteria	c__Acidimicrobiia	o__Acidimicrobiales	f__AKIW874	g__	s__	0	0	0	0.0713256
af7e9d3e4658d1c4c5292f60b141d0d0	k__Bacteria	p__Actinobacteria	c__Thermoleophilia	o__Solirubrobacterales	f__Solirubrobacteraceae	g__	s__	0	0	0	0.0143872
af8800ea3c2c7fee8ae58c46898a69d0	k__Bacteria	p__Actinobacteria	c__Acidimicrobiia	o__Acidimicrobiales	f__C111	g__	s__	0	0	0	0.0188718
b03bd267091a0499425de7cde85c2604	k__Bacteria	p__Actinobacteria	c__Actinobacteria	o__Actinomycetales	f__Nocardioidaceae	g__Nocardioides	s__dilutus	0	0	0	0.519283
b06a1e946093ac50690cac66e95fbb61	k__Bacteria	p__Actinobacteria	c__Thermoleophilia	o__Gaiellales	f__Gaiellaceae	g__	s__	0	0	0	0.0452347
b0dc4bbdbac2aba95920a26b4114cf8f	k__Bacteria	p__Actinobacteria	c__Actinobacteria	o__Actinomycetales	f__Micromonosporaceae	g__	s__	0	0	0	0.0934548
b1368887a97b886dfdc6342bcb323105	k__Bacteria	p__Actinobacteria	c__MB-A2-108	o__0319-7L14	f__	g__	s__	0	0	0	-0.00696025
b18d5712eab86dc5badb834a2bc84462	k__Bacteria	p__Actinobacteria	c__Thermoleophilia	o__Gaiellales	f__	g__	s__	0	0	0	0.00258472
b1c966d1edd092b958f4c9e730c15620	k__Bacteria	p__Actinobacteria	c__Thermoleophilia	o__Gaiellales	f__	g__	s__	0	0	0	-0.00780559
b1eedaaa7220ac051d006af7d6c091ec	k__Bacteria	p__Actinobacteria	c__Thermoleophilia	o__Gaiellales	f__Gaiellaceae	g__	s__	0	0	0	0.345605
b2d2f751c44629d3b278ea3e57c5e066	k__Bacteria	p__Actinobacteria	c__MB-A2-108	o__0319-7L14	f__	g__	s__	0	0	0	0.275851
b337e4f5e47b93727d7fde09fae15d4e	k__Bacteria	p__Actinobacteria	c__Thermoleophilia	o__Gaiellales	f__Gaiellaceae	g__	s__	0	0	0	0.182414
b377a3349bd76780c2a655976a81d8b7	k__Bacteria	p__Actinobacteria	c__MB-A2-108	o__	f__	g__	s__	0	0	0	-0.0057962
b3fbdaf28d4872a46d35332de72eeba5	k__Bacteria	p__Actinobacteria	c__Acidimicrobiia	o__Acidimicrobiales	f__	g__	s__	0	0	0	0.131497
b4f659e83002e9340d20fd63477347ce	k__Bacteria	p__Actinobacteria	c__Actinobacteria	o__Actinomycetales	f__Streptomycetaceae	g__Streptomyces	s__	0	0	0	0.939529
b5f90b3a76c3ce64a0ef19495a62a55f	k__Bacteria	p__Actinobacteria	c__Actinobacteria	o__Actinomycetales	f__	g__	s__	0	0	0	-0.0036813
b61885fdd479fa8e62a6d46a811bdf6c	k__Bacteria	p__Actinobacteria	c__Thermoleophilia	o__Solirubrobacterales	f__	g__	s__	0	0	0	0.0552612
b63cee9617df7a6bf3a9da9cc5991837	k__Bacteria	p__Actinobacteria	c__Actinobacteria	o__Actinomycetales	f__Streptosporangiaceae	g__	s__	0	0	0	0.080629
b76899f0d15c1e235f39492ccb8c3b44	k__Bacteria	p__Actinobacteria	c__Actinobacteria	o__Actinomycetales	f__Micromonosporaceae	g__Catenuloplanes	s__	0	0	2.91536	0
b7b56dc2c4652e336960b2aee4bf45b3	k__Bacteria	p__Actinobacteria	c__Thermoleophilia	o__Solirubrobacterales	f__Patulibacteraceae	g__	s__	0	0	0	0.577238
b7ca7745a58e40636377b4028b1beb25	k__Bacteria	p__Actinobacteria	c__Actinobacteria	o__Actinomycetales	f__Dermabacteraceae	g__Brachybacterium	s__	0	0	2.78435	-0.00589626
b7cb932a1ebeab309e8adfc38553b519	k__Bacteria	p__Actinobacteria	c__	o__	f__	g__	s__	0	0	0	-0.0142186
b7ed99f7f5bc23fa223ce0c9a2d502f9	k__Bacteria	p__Actinobacteria	c__Thermoleophilia	o__Solirubrobacterales	f__Solirubrobacteraceae	g__	s__	0	0	0	0.0278886
b8321d87792f247aacefb3f1dfc9f5e3	k__Bacteria	p__Actinobacteria	c__Thermoleophilia	o__Solirubrobacterales	f__	g__	s__	0	0	0	-0.0654535
b83fa2aec31b9f86318808912b8b6f38	k__Bacteria	p__Actinobacteria	c__Actinobacteria	o__Actinomycetales	f__	g__	s__	0	0	0	0.0435354
b846c5e21a6cfabe36efd1f99facd179	k__Bacteria	p__Actinobacteria	c__Thermoleophilia	o__Gaiellales	f__Gaiellaceae	g__	s__	0	0	0	0.0304032
b8b0cf15552c98d947ca3dcad1fafe4a	k__Bacteria	p__Actinobacteria	c__Acidimicrobiia	o__Acidimicrobiales	f__EB1017	g__	s__	0	0	0	0.0882543
b8deeed8a6327894333b21877893ced5	k__Bacteria	p__Actinobacteria	c__Thermoleophilia	o__Gaiellales	f__Gaiellaceae	g__	s__	0	0	0	0.0263211
ba1d4573c34fb6a82ef2e8f532af83b5	k__Bacteria	p__Actinobacteria	c__Thermoleophilia	o__Gaiellales	f__Gaiellaceae	g__	s__	0	0	0	0.0700491
bbb71271c2f4bfb8339768a5add2cf24	k__Bacteria	p__Actinobacteria	c__Thermoleophilia	o__Solirubrobacterales	f__	g__	s__	0	0	0	-0.024798
bc38f0a4f16dc1503d923131214aad41	k__Bacteria	p__Actinobacteria	c__Acidimicrobiia	o__Acidimicrobiales	f__	g__	s__	0	0	0	0.00541203
bc3d4522a417e994e377e3cbf8336826	k__Bacteria	p__Actinobacteria	c__Thermoleophilia	o__Solirubrobacterales	f__	g__	s__	0	0	0	0.00551852
bce5287d824bebc696b72fa59b637503	k__Bacteria	p__Actinobacteria	c__OPB41	o__	f__	g__	s__	0	0	0	-0.174537
bde851158ac3a54f52e78dae05b22d75	k__Bacteria	p__Actinobacteria	c__MB-A2-108	o__0319-7L14	f__	g__	s__	0	0	0	0.0132206
be7f38a8f11df05ca80f347c87c92424	k__Bacteria	p__Actinobacteria	c__Thermoleophilia	o__Gaiellales	f__Gaiellaceae	g__	s__	0	0	0	0.0478204
bebf4238de83c8351ccaee9bb9c03501	k__Bacteria	p__Actinobacteria	c__Actinobacteria	o__Actinomycetales	f__Microbacteriaceae	g__	s__	0	0	0	0.0307758
bf48449e2fe5a93143a6267dc2711546	k__Bacteria	p__Actinobacteria	c__Actinobacteria	o__Actinomycetales	f__Microbacteriaceae	g__Agromyces	s__	0	0	0	0.0427973
c00482e93634da9bab6dea36b342c9f4	k__Bacteria	p__Actinobacteria	c__Thermoleophilia	o__Solirubrobacterales	f__	g__	s__	0	0	0	-0.0302483
c02e14b41d6b672c91908bf045ad2b53	k__Bacteria	p__Actinobacteria	c__Acidimicrobiia	o__Acidimicrobiales	f__	g__	s__	0	0	0	0.0273589
c0960363e6bb10c816c540574f4850c3	k__Bacteria	p__Actinobacteria	c__Thermoleophilia	o__Solirubrobacterales	f__	g__	s__	0	0	0	0.00949595
c0a3640bc5e27fa4253d3baba507e0e3	k__Bacteria	p__Actinobacteria	c__Acidimicrobiia	o__Acidimicrobiales	f__	g__	s__	0	0	0	0.0578601
c15f03dbfbef363fcb7c06e8631a1903	k__Bacteria	p__Actinobacteria	c__MB-A2-108	o__0319-7L14	f__	g__	s__	0	0	0	-0.00572008
c1dd96eae94b85aa1ea7acc48883369b	k__Bacteria	p__Actinobacteria	c__Acidimicrobiia	o__Acidimicrobiales	f__	g__	s__	0	0	0	0.0129498
c2c846c693edfc8ad8023564844a55cc	k__Bacteria	p__Actinobacteria	c__Actinobacteria	o__Actinomycetales	f__Mycobacteriaceae	g__Mycobacterium	s__	0	0	0	0.00738521
c3b8dceb5b6d679bb41f665229e2978b	k__Bacteria	p__Actinobacteria	c__Acidimicrobiia	o__Acidimicrobiales	f__	g__	s__	0	0	0	0.0207969
c4783abde8e4956fddbf89a75e28b2ba	k__Bacteria	p__Actinobacteria	c__Acidimicrobiia	o__Acidimicrobiales	f__C111	g__	s__	0	0	0	0.0411429
c4b6376faa30f038c63525798d736007	k__Bacteria	p__Actinobacteria	c__Acidimicrobiia	o__Acidimicrobiales	f__	g__	s__	0	0	0	0.0511013
c5baeb702d32842466a0f55642a9b8f9	k__Bacteria	p__Actinobacteria	c__Acidimicrobiia	o__Acidimicrobiales	f__	g__	s__	0	0	0	0.0667968
c6315526bea0f84d00bc9a8795540752	k__Bacteria	p__Actinobacteria	c__Actinobacteria	o__Actinomycetales	f__Micromonosporaceae	g__Catellatospora	s__	0	0	0	0.0988997
c69f54c2e0c80a83d120b03aa83336d0	k__Bacteria	p__Actinobacteria	c__Acidimicrobiia	o__Acidimicrobiales	f__EB1017	g__	s__	0	0	0	0.00926171
c7198546830764a9cdb48879ccf3468e	k__Bacteria	p__Actinobacteria	c__Acidimicrobiia	o__Acidimicrobiales	f__	g__	s__	0	0	0	-0.00964743
c771ab303f082fefd07c2267786e47c7	k__Bacteria	p__Actinobacteria	c__Actinobacteria	o__WCHB1-81	f__At425_EubF1	g__	s__	0	0	0	0.00578087
c7c9c94a997c48254b197f62474246ff	k__Bacteria	p__Actinobacteria	c__Thermoleophilia	o__Gaiellales	f__Gaiellaceae	g__	s__	0	0	0	0.0174192
c848206da0ab7a4287ae4f8faadbe324	k__Bacteria	p__Actinobacteria	c__Thermoleophilia	o__Gaiellales	f__Gaiellaceae	g__	s__	0	0	0	0.0288315
c8e9db5b1274359c0bd1d45810bd1aa1	k__Bacteria	p__Actinobacteria	c__Actinobacteria	o__Actinomycetales	f__Pseudonocardiaceae	g__	s__	0	0	0	0.0374562
c8eb4d550a56e6b421c0332fcb382d0e	k__Bacteria	p__Actinobacteria	c__Acidimicrobiia	o__Acidimicrobiales	f__	g__	s__	0	0	0	4.63e-05
c938a5b3b0471169a8efde4113726e7f	k__Bacteria	p__Actinobacteria	c__Actinobacteria	o__Actinomycetales	f__Nocardioidaceae	g__Aeromicrobium	s__	0	0	0	0.0263211
c96b1d17bdbe96a45d026d4ee6d82c4d	k__Bacteria	p__Actinobacteria	c__Acidimicrobiia	o__Acidimicrobiales	f__Iamiaceae	g__Iamia	s__	0	0	0	0.012752
c9879c9b15acf3b5c2e53fcb91044c18	k__Bacteria	p__Actinobacteria	c__Actinobacteria	o__	f__	g__	s__	0	0	0	0.0501626
cc95d369dd5bc0caa0e530e9fd73f835	k__Bacteria	p__Actinobacteria	c__Acidimicrobiia	o__Acidimicrobiales	f__	g__	s__	0	0	0	0.399585
ccc1ad62b8cb4d6a4c87d9f6a7999ae4	k__Bacteria	p__Actinobacteria	c__Actinobacteria	o__Actinomycetales	f__Intrasporangiaceae	g__Phycicoccus	s__	0	0	0	0.387862
cd448b778a073d6ab53291abe6586fba	k__Bacteria	p__Actinobacteria	c__Acidimicrobiia	o__Acidimicrobiales	f__C111	g__	s__	0	0	0	0.00802333
cd5ad39593e18fa48d8ddfde67236881	k__Bacteria	p__Actinobacteria	c__Actinobacteria	o__Actinomycetales	f__Kineosporiaceae	g__	s__	0	0	0	0.0324561
ce44e578be9d11324a631ecbf0e0d991	k__Bacteria	p__Actinobacteria	c__Acidimicrobiia	o__Acidimicrobiales	f__	g__	s__	0	0	0	0.0933788
cf51d90f9b2d98c92fcf8109ab11d06c	k__Bacteria	p__Actinobacteria	c__	o__	f__	g__	s__	0	0	0	0.00853891
cf804c67bf6faf4e21af0d106cd82238	k__Bacteria	p__Actinobacteria	c__Actinobacteria	o__Actinomycetales	f__Nocardioidaceae	g__	s__	0	0	0	0.48536
cfaa2d980cae35104f6e2fdae337d5b5	k__Bacteria	p__Actinobacteria	c__Acidimicrobiia	o__Acidimicrobiales	f__	g__	s__	0	0	0	0.00410973
d0bf49c67325c8582e8ea4d2691586c1	k__Bacteria	p__Actinobacteria	c__MB-A2-108	o__0319-7L14	f__	g__	s__	0	0	0	0.0056808
d1097d87161208ed561296d068f9fa7f	k__Bacteria	p__Actinobacteria	c__Thermoleophilia	o__Gaiellales	f__Gaiellaceae	g__	s__	0	0	0	0.0255744
d11d0d875a49bd04821293532628f72d	k__Bacteria	p__Actinobacteria	c__Thermoleophilia	o__Gaiellales	f__	g__	s__	0	0	0	0.0266026
d1bc767e95b73c277c11c6be91efd03e	k__Bacteria	p__Actinobacteria	c__OPB41	o__	f__	g__	s__	0	0	0	-0.0155692
d2b8f52ab6b74254a58d77caf476aa25	k__Bacteria	p__Actinobacteria	c__Thermoleophilia	o__Gaiellales	f__Gaiellaceae	g__	s__	0	0	0	0.00949595
d3245ed88d5a66ff12610f6be6e1c5dd	k__Bacteria	p__Actinobacteria	c__OPB41	o__	f__	g__	s__	0	0	0	0.0759825
d32e2c3c645ca6f5ea7b74a3b2db4983	k__Bacteria	p__Actinobacteria	c__MB-A2-108	o__	f__	g__	s__	0	0	0	0.0371255
d36ea09ce4e4f46da6e462fced50e835	k__Bacteria	p__Actinobacteria	c__Thermoleophilia	o__Gaiellales	f__Gaiellaceae	g__	s__	0	0	0	0.0485732
d37dd9300ca35eefd1d7c3c5feacc7b7	k__Bacteria	p__Actinobacteria	c__Thermoleophilia	o__Gaiellales	f__Gaiellaceae	g__	s__	0	0	0	-0.0118208
d39c8c7937e97b2869d570264bf5e718	k__Bacteria	p__Actinobacteria	c__Thermoleophilia	o__Solirubrobacterales	f__	g__	s__	0	0	0	0.072933
d3bb26cebb40619add605be6024a3478	k__Bacteria	p__Actinobacteria	c__Thermoleophilia	o__Solirubrobacterales	f__Solirubrobacteraceae	g__	s__	0	0	0	0.0250842
d47a2381eac9539768d7e5d89e675362	k__Bacteria	p__Actinobacteria	c__Thermoleophilia	o__Gaiellales	f__Gaiellaceae	g__	s__	0	0	0	-0.0347973
d579daafab1a1ab5a4ba51fb3951dd9b	k__Bacteria	p__Actinobacteria	c__Acidimicrobiia	o__Acidimicrobiales	f__EB1017	g__	s__	0	0	0	-0.0481772
d587a9b7b88422a11807e0e345af147f	k__Bacteria	p__Actinobacteria	c__Actinobacteria	o__Actinomycetales	f__Micromonosporaceae	g__	s__	0	0	0	-0.0272439
d677c8501e9aaaa9fbf8682dabd0e623	k__Bacteria	p__Actinobacteria	c__Thermoleophilia	o__Gaiellales	f__Gaiellaceae	g__	s__	0	0	0	0.0278886
d686628ac0af743a1aa2d95d78e965cd	k__Bacteria	p__Actinobacteria	c__Acidimicrobiia	o__Acidimicrobiales	f__C111	g__	s__	0	0	0	0.036366
d6d3fd68bcd1e9f7b4a29db7757964fe	k__Bacteria	p__Actinobacteria	c__Acidimicrobiia	o__Acidimicrobiales	f__	g__	s__	0	0	0	0.0570873
d7b6eac034ffc244d6c7b3821b77e6f3	k__Bacteria	p__Actinobacteria	c__MB-A2-108	o__0319-7L14	f__	g__	s__	0	0	0	0.0916228
d897d9ef72417e7c73f868e0d5d2e0cf	k__Bacteria	p__Actinobacteria	c__Thermoleophilia	o__Solirubrobacterales	f__	g__	s__	0	0	0	0.332157
d8cc9c9722405d09d665a945230a0cf3	k__Bacteria	p__Actinobacteria	c__OPB41	o__	f__	g__	s__	0	0	0	-0.063885
d9852321d20eddb0d69b8c65bfdddf41	k__Bacteria	p__Actinobacteria	c__MB-A2-108	o__	f__	g__	s__	0	0	0	0.0168509
da5692a420593a34464a34d0442c2989	k__Bacteria	p__Actinobacteria	c__Acidimicrobiia	o__Acidimicrobiales	f__	g__	s__	0	0	0	0.0564983
dabb0a578adc6b4f4b5e4a69e09e1549	k__Bacteria	p__Actinobacteria	c__Actinobacteria	o__Actinomycetales	f__Nocardioidaceae	g__Nocardioides	s__	0	0	0	0.0778717
db073384a8f901cd3263d078ec02fa68	k__Bacteria	p__Actinobacteria	c__Actinobacteria	o__Actinomycetales	f__Micromonosporaceae	g__Virgisporangium	s__ochraceum	0	0	0	0.012752
db193d23200a1f297b60c51dbf27cd5a	k__Bacteria	p__Actinobacteria	c__MB-A2-108	o__0319-7L14	f__	g__	s__	0	0	0	0.162052
db2061856e78aba60a679e004ea362d9	k__Bacteria	p__Actinobacteria	c__Actinobacteria	o__Actinomycetales	f__	g__	s__	0	0	0	0.0936196
dc778abb8000028dd22343feb7e2e4ba	k__Bacteria	p__Actinobacteria	c__Thermoleophilia	o__Solirubrobacterales	f__	g__	s__	0	0	0	0.0214659
dc9b5e128caf06ba86bc19a30dd79cb0	k__Bacteria	p__Actinobacteria	c__Acidimicrobiia	o__Acidimicrobiales	f__	g__	s__	0	0	0	-0.0210749
dca0c5d3412a4f8d5d38d0eac27ec16e	k__Bacteria	p__Actinobacteria	c__Actinobacteria	o__Actinomycetales	f__Nocardioidaceae	g__Kribbella	s__	0	0	0	0.162709
dca9234b0db0f41107a1f5c56368132e	k__Bacteria	p__Actinobacteria	c__Thermoleophilia	o__Gaiellales	f__	g__	s__	0	0	0	0.00740339
dce345fa878ec1a563e8125234b4475c	k__Bacteria	p__Actinobacteria	c__Thermoleophilia	o__Gaiellales	f__Gaiellaceae	g__	s__	0	0	0	-0.00604896
dd5ad133118d2cb4fe985ebbba30b553	k__Bacteria	p__Actinobacteria	c__Thermoleophilia	o__Gaiellales	f__Gaiellaceae	g__	s__	0	0	0	-0.0195123
ddd2889e35812a92c5540f6f69777133	k__Bacteria	p__Actinobacteria	c__OPB41	o__	f__	g__	s__	0	0	0	-0.0298031
de0d4985977784398fef89fe7384667e	k__Bacteria	p__Actinobacteria	c__Actinobacteria	o__Bifidobacteriales	f__Bifidobacteriaceae	g__Bifidobacterium	s__	0	0	0	-0.00589626
de81d52af81d34db222d1afc05bfb3de	k__Bacteria	p__Actinobacteria	c__Thermoleophilia	o__Solirubrobacterales	f__Solirubrobacteraceae	g__	s__	0	0	0	0.0250842
dea33eaf482c712054e5b7cce9e03581	k__Bacteria	p__Actinobacteria	c__Thermoleophilia	o__Gaiellales	f__	g__	s__	0	0	0	-0.00945731
df4bbba2334d49aae714aae88ee082f3	k__Bacteria	p__Actinobacteria	c__Thermoleophilia	o__Gaiellales	f__Gaiellaceae	g__	s__	0	0	0	0.0713617
df7e3b819b09a215b01642b1ccedc823	k__Bacteria	p__Actinobacteria	c__Thermoleophilia	o__Gaiellales	f__Gaiellaceae	g__	s__	0	0	0	0.296026
dfcba389cade4e5e569fc003d64642bb	k__Bacteria	p__Actinobacteria	c__Actinobacteria	o__Actinomycetales	f__Mycobacteriaceae	g__Mycobacterium	s__	0	0	0	0.348019
e04072308da7e40aa5e56ad1e8ac0ac5	k__Bacteria	p__Actinobacteria	c__Actinobacteria	o__Actinomycetales	f__Streptomycetaceae	g__	s__	0	0	0	0.0343537
e0dde422fe5fe1af78c3b39e654fcf9f	k__Bacteria	p__Actinobacteria	c__Actinobacteria	o__Actinomycetales	f__Nocardioidaceae	g__	s__	0	0	0	0.513882
e177a22fb31be78e21b526c3be0173a0	k__Bacteria	p__Actinobacteria	c__Acidimicrobiia	o__Acidimicrobiales	f__C111	g__	s__	0	0	0	-0.00423305
e1e24606ece5e3289d2aedd9c7d573d2	k__Bacteria	p__Actinobacteria	c__	o__	f__	g__	s__	0	0	0	0.777387
e21da468b520c645567d53b1eca509e0	k__Bacteria	p__Actinobacteria	c__MB-A2-108	o__0319-7L14	f__	g__	s__	0	0	0	-0.0117685
e21f4ff2dfe1f1136912af3c23561ceb	k__Bacteria	p__Actinobacteria	c__Actinobacteria	o__Actinomycetales	f__Cellulomonadaceae	g__Actinotalea	s__	0	0	-0.137674	0
e25a887178c25a6606ef83f1271aac1d	k__Bacteria	p__Actinobacteria	c__Acidimicrobiia	o__Acidimicrobiales	f__C111	g__	s__	0	0	0	0.012752
e360b99f4d7fb98547b6dc77643f4715	k__Bacteria	p__Actinobacteria	c__Acidimicrobiia	o__Acidimicrobiales	f__	g__	s__	0	0	0	0.0899882
e3744e107634ae545c588e8a5bc31eee	k__Bacteria	p__Actinobacteria	c__Actinobacteria	o__Actinomycetales	f__Kineosporiaceae	g__	s__	0	0	0	0.191113
e385fc85b3ed4059ecf8d58226ddb2cd	k__Bacteria	p__Actinobacteria	c__Acidimicrobiia	o__Acidimicrobiales	f__	g__	s__	0	0	0	-0.0110159
e3ede0ccd26002a78f3256bb6ef59f39	k__Bacteria	p__Actinobacteria	c__Thermoleophilia	o__Gaiellales	f__Gaiellaceae	g__	s__	0	0	0	-0.0229512
e41a72b249101b66acbc29bb4863a78e	k__Bacteria	p__Actinobacteria	c__Actinobacteria	o__Actinomycetales	f__	g__	s__	0	0	0	0.0179901
e48bd0ed251a8a6c5ea0b5dab729dc1e	k__Bacteria	p__Actinobacteria	c__Actinobacteria	o__Actinomycetales	f__Pseudonocardiaceae	g__Pseudonocardia	s__	0	0	0	0.0263211
e4ace90eef49d540ceae407bf1648b2b	k__Bacteria	p__Actinobacteria	c__Acidimicrobiia	o__Acidimicrobiales	f__	g__	s__	0	0	0	-0.0109686
e4b4d6060518489712d680092d4a7227	k__Bacteria	p__Actinobacteria	c__Thermoleophilia	o__Solirubrobacterales	f__	g__	s__	0	0	0	0.0304032
e4cf088584a40296a66c445191b76562	k__Bacteria	p__Actinobacteria	c__Actinobacteria	o__Actinomycetales	f__Micromonosporaceae	g__Pilimelia	s__	0	0	0	0.00368474
e4fa709db71e50e9d70e417b5999a0fc	k__Bacteria	p__Actinobacteria	c__Actinobacteria	o__Actinomycetales	f__Kineosporiaceae	g__	s__	0	0	0	0.0882986
e5ed55f67f4ed3dd3fba6890b48708c5	k__Bacteria	p__Actinobacteria	c__Thermoleophilia	o__Solirubrobacterales	f__	g__	s__	0	0	0	0.0270343
e6b3cd5c9e6b8db87e3c90aead9a5b5b	k__Bacteria	p__Actinobacteria	c__Actinobacteria	o__Actinomycetales	f__Micromonosporaceae	g__	s__	0	0	0	0.0183136
e6e730448ea85107d0017cf0f1db16a3	k__Bacteria	p__Actinobacteria	c__Acidimicrobiia	o__Acidimicrobiales	f__	g__	s__	0	0	0	0.0651004
e6f8ee313e9c12d2b2e288551b81bb5f	k__Bacteria	p__Actinobacteria	c__Thermoleophilia	o__	f__	g__	s__	0	0	0	-0.235357
e74b436c8742e110018cfe694a9e2c89	k__Bacteria	p__Actinobacteria	c__Actinobacteria	o__Actinomycetales	f__Micromonosporaceae	g__Catellatospora	s__	0	0	0	0.00190952
e7742926dd839be03b9ed60d471e5be9	k__Bacteria	p__Actinobacteria	c__	o__	f__	g__	s__	0	0	0	0.332996
e80a2c814dded668316e5d66d1b5b992	k__Bacteria	p__Actinobacteria	c__Actinobacteria	o__Actinomycetales	f__Micrococcaceae	g__	s__	0	0	-0.0704788	0
e8a5b55eb2a86fa0456890b9adfc55a1	k__Bacteria	p__Actinobacteria	c__Thermoleophilia	o__Solirubrobacterales	f__	g__	s__	0	0	0	0.0365728
e8d15a8c0cbd43d54f0ad83572cf9c24	k__Bacteria	p__Actinobacteria	c__MB-A2-108	o__0319-7L14	f__	g__	s__	0	0	0	0.0189051
e9f2a6094bca90ca23a24323f61d7a66	k__Bacteria	p__Actinobacteria	c__Actinobacteria	o__Actinomycetales	f__Nocardioidaceae	g__	s__	0	0	0	0.0980328
ea409e9bd7555a8413d9347085b07299	k__Bacteria	p__Actinobacteria	c__Thermoleophilia	o__Gaiellales	f__Gaiellaceae	g__	s__	0	0	0	0.00926171
eac62b1217dff84582da9bc8e8b12f63	k__Bacteria	p__Actinobacteria	c__Actinobacteria	o__Actinomycetales	f__Nocardiaceae	g__Rhodococcus	s__	0	0	0	-0.0328986
eae685001a8c3016713cc0ef3acf1c20	k__Bacteria	p__Actinobacteria	c__Acidimicrobiia	o__Acidimicrobiales	f__EB1017	g__	s__	0	0	0	0.00309347
eafc1376fbe56284ac0f2e4b06007d5c	k__Bacteria	p__Actinobacteria	c__Thermoleophilia	o__Gaiellales	f__Gaiellaceae	g__	s__	0	0	0	0.00759179
eb7ec71da209a2b4df5a15e101e06d12	k__Bacteria	p__Actinobacteria	c__Thermoleophilia	o__	f__	g__	s__	0	0	0	-0.0302986
eb83d88f01345fd531651dc8d3698362	k__Bacteria	p__Actinobacteria	c__Thermoleophilia	o__Solirubrobacterales	f__	g__	s__	0	0	0	0.0303949
ebc56419018c756b46e73da42c7761c0	k__Bacteria	p__Actinobacteria	c__Actinobacteria	o__Actinomycetales	f__	g__	s__	0	0	0	0.438962
ebfa9a201717cf33fa590cfde7417d75	k__Bacteria	p__Actinobacteria	c__Thermoleophilia	o__	f__	g__	s__	0	0	0	-0.0382452
ecc2636f5d17602647b6ca8322bf29b8	k__Bacteria	p__Actinobacteria	c__Actinobacteria	o__Actinomycetales	f__Micrococcaceae	g__Rothia	s__mucilaginosa	0	0	0.638721	0
ed8ee9fe455a874833b0d0172907378f	k__Bacteria	p__Actinobacteria	c__Acidimicrobiia	o__Acidimicrobiales	f__	g__	s__	0	0	0	0.0172736
edcdd8aea3026cd099d5481a8f2c63f6	k__Bacteria	p__Actinobacteria	c__Thermoleophilia	o__Gaiellales	f__Gaiellaceae	g__	s__	0	0	0	-0.0298031
ee7c4b3d633506f472871a4f88bb78a7	k__Bacteria	p__Actinobacteria	c__MB-A2-108	o__0319-7L14	f__	g__	s__	0	0	0	0.0690297
efb0036e00e2714f492ba51e688f15aa	k__Bacteria	p__Actinobacteria	c__Acidimicrobiia	o__Acidimicrobiales	f__	g__	s__	0	0	0	0.0149449
efc13ee523e614a7b36d78bd712b4149	k__Bacteria	p__Actinobacteria	c__Actinobacteria	o__Actinomycetales	f__Micromonosporaceae	g__	s__	0	0	0	-0.296338
efc48d207a66dfb8541bd0464c4da06b	k__Bacteria	p__Actinobacteria	c__Thermoleophilia	o__Solirubrobacterales	f__Patulibacteraceae	g__	s__	0	0	0	-0.00735324
f0c841739975c39ecf7f5bd34dc8433d	k__Bacteria	p__Actinobacteria	c__Actinobacteria	o__Actinomycetales	f__Propionibacteriaceae	g__	s__	0	0	0	0.00370644
f12f618cc3b1607715b04700cc6c1bce	k__Bacteria	p__Actinobacteria	c__Nitriliruptoria	o__Euzebyales	f__Euzebyaceae	g__Euzebya	s__	0	0	0	0.0150462
f13aebe2b96f59eb6c5c20ff88b0e706	k__Bacteria	p__Actinobacteria	c__Acidimicrobiia	o__Acidimicrobiales	f__	g__	s__	0	0	0	0.00602168
f1a4a26911dbf80584ff8ee50d2cfcfa	k__Bacteria	p__Actinobacteria	c__Acidimicrobiia	o__Acidimicrobiales	f__C111	g__	s__	0	0	0	0.0928841
f1c7dd55289e9776839ea50846adea06	k__Bacteria	p__Actinobacteria	c__Actinobacteria	o__Actinomycetales	f__Micromonosporaceae	g__Catellatospora	s__	0	0	0	0.0603827
f2de1a87cec63da61b83d04fa725828c	k__Bacteria	p__Actinobacteria	c__Thermoleophilia	o__Gaiellales	f__Gaiellaceae	g__	s__	0	0	0	0.00912007
f2e85d481521aa3146366bdbbbe48357	k__Bacteria	p__Actinobacteria	c__Thermoleophilia	o__Gaiellales	f__Gaiellaceae	g__	s__	0	0	0	0.00760175
f2f49faa7588b4c4ab5180aa39b39a41	k__Bacteria	p__Actinobacteria	c__MB-A2-108	o__0319-7L14	f__	g__	s__	0	0	0	0.0263211
f3e08ddcb6feaa6f17740cad18204e6e	k__Bacteria	p__Actinobacteria	c__	o__	f__	g__	s__	0	0	0	0.128538
f3fc397e1c0f2969ec048c8bfcd7edcf	k__Bacteria	p__Actinobacteria	c__Acidimicrobiia	o__Acidimicrobiales	f__	g__	s__	0	0	0	0.000740664
f46d5cb482f5bf55d3773b662a370cc9	k__Bacteria	p__Actinobacteria	c__Acidimicrobiia	o__Acidimicrobiales	f__C111	g__	s__	0	0	0	0.0189298
f5512bf1005229bf01df7e98a55f538a	k__Bacteria	p__Actinobacteria	c__Actinobacteria	o__Actinomycetales	f__Micromonosporaceae	g__	s__	0	0	0	0.0396814
f55d3b7e91d5efbaf9a025ca0fc9b2b0	k__Bacteria	p__Actinobacteria	c__Actinobacteria	o__Actinomycetales	f__Streptosporangiaceae	g__Sphaerisporangium	s__	0	0	0	-0.011739
f5928614f7a14f569cae26ec4381ade5	k__Bacteria	p__Actinobacteria	c__	o__	f__	g__	s__	0	0	0	0.0514283
f5d7e713d0b539cd99539f68d755b9d2	k__Bacteria	p__Actinobacteria	c__Acidimicrobiia	o__Acidimicrobiales	f__	g__	s__	0	0	0	0.0172736
f5d8ff42e412a41187c7f553cbf8a2f6	k__Bacteria	p__Actinobacteria	c__Acidimicrobiia	o__Acidimicrobiales	f__EB1017	g__	s__	0	0	0	0.0233069
f61124808debe7d4e2be54872230a93a	k__Bacteria	p__Actinobacteria	c__Actinobacteria	o__Actinomycetales	f__Microbacteriaceae	g__Agromyces	s__	0	0	0	0.193961
f6264dc177f39747095d206faf431e6e	k__Bacteria	p__Actinobacteria	c__Thermoleophilia	o__Solirubrobacterales	f__Patulibacteraceae	g__	s__	0	0	0	0.0596145
f62f65a642d210583d3ec5d5827183a6	k__Bacteria	p__Actinobacteria	c__Acidimicrobiia	o__Acidimicrobiales	f__	g__	s__	0	0	0	0.0113877
f6b31870929a521f95ee0da358a1e16d	k__Bacteria	p__Actinobacteria	c__Thermoleophilia	o__Gaiellales	f__Gaiellaceae	g__	s__	0	0	0	0.0264327
f6d0e2be929e9f2755894a78c5a94cd6	k__Bacteria	p__Actinobacteria	c__Actinobacteria	o__Actinomycetales	f__Cellulomonadaceae	g__Actinotalea	s__	0	0	0.333379	0.304432
f6f067cf5c87f3a536ae481a033d7ae1	k__Bacteria	p__Actinobacteria	c__OPB41	o__	f__	g__	s__	0	0	0	-0.0767021
f777b5b5ac75bc75b2c458225f4117f3	k__Bacteria	p__Actinobacteria	c__Actinobacteria	o__Actinomycetales	f__Microbacteriaceae	g__Clavibacter	s__	0	0	0	-0.0134884
f7f87e86f932854fd1c5e8ee1f311c98	k__Bacteria	p__Actinobacteria	c__Thermoleophilia	o__Solirubrobacterales	f__Patulibacteraceae	g__	s__	0	0	0	0.0927351
f81dafdbdad2fe7f605ef56fb9d9f665	k__Bacteria	p__Actinobacteria	c__Acidimicrobiia	o__Acidimicrobiales	f__	g__	s__	0	0	0	0.0261785
f89ce3b49975465f4dc7871ef68dc70b	k__Bacteria	p__Actinobacteria	c__Actinobacteria	o__Actinomycetales	f__Intrasporangiaceae	g__	s__	0	0	0	0.0738476
f8eccf4a28819d0a0826361c254f73bf	k__Bacteria	p__Actinobacteria	c__Actinobacteria	o__Actinomycetales	f__Pseudonocardiaceae	g__Amycolatopsis	s__	0	0	0	0.0383871
fa1337f9e48f041b738ec1267dec2bb0	k__Bacteria	p__Actinobacteria	c__Acidimicrobiia	o__Acidimicrobiales	f__	g__	s__	0	0	0	0.0636991
fa2ad5b766208e954a31bff1d9b521a7	k__Bacteria	p__Actinobacteria	c__Thermoleophilia	o__Gaiellales	f__Gaiellaceae	g__	s__	0	0	0	0.0690485
fb0717ef408418af67efd9294816e2d6	k__Bacteria	p__Actinobacteria	c__Actinobacteria	o__Actinomycetales	f__Streptomycetaceae	g__Streptomyces	s__	0	0	0	0.0147903
fb76edded43cd4f848871f7d5c53caa5	k__Bacteria	p__Actinobacteria	c__Acidimicrobiia	o__Acidimicrobiales	f__	g__	s__	0	0	0	0.0203985
fc8b410c5dd090c8bfc3781d1d088f2c	k__Bacteria	p__Actinobacteria	c__Actinobacteria	o__Actinomycetales	f__Micromonosporaceae	g__	s__	0	0	0	0.0100222
fcd1841bcae6923892425b17d80ba884	k__Bacteria	p__Actinobacteria	c__Thermoleophilia	o__Gaiellales	f__Gaiellaceae	g__	s__	0	0	0	0.272261
fcde5305975f22f563ecbc75012d6802	k__Bacteria	p__Actinobacteria	c__Thermoleophilia	o__Solirubrobacterales	f__	g__	s__	0	0	0	-0.00116512
fda110d67f0b8e85f1b78f67492b182b	k__Bacteria	p__Actinobacteria	c__Thermoleophilia	o__Gaiellales	f__Gaiellaceae	g__	s__	0	0	0	0.267497
fdb063a7aa5cb1bb11aae397bf641e48	k__Bacteria	p__Actinobacteria	c__Actinobacteria	o__Actinomycetales	f__Streptosporangiaceae	g__	s__	0	0	0	0.648267
fdf5424e1a5b85270a3a69145411df98	k__Bacteria	p__Actinobacteria	c__MB-A2-108	o__0319-7L14	f__	g__	s__	0	0	0	0.011016
fe36bbac1e6e9698f8559437971555bd	k__Bacteria	p__Actinobacteria	c__Acidimicrobiia	o__Acidimicrobiales	f__C111	g__	s__	0	0	0	0.177343
feb2eae9836f7093e2382ccfe8ecf768	k__Bacteria	p__Actinobacteria	c__Thermoleophilia	o__Solirubrobacterales	f__	g__	s__	0	0	0	0.0115833
ff72201ffe7a87b1d4a690ea70a499d9	k__Bacteria	p__Actinobacteria	c__Actinobacteria	o__Actinomycetales	f__Intrasporangiaceae	g__	s__	0	0	1.3241	0.0830451
ffb8c644f9dd0429f9d6d58b743f3d01	k__Bacteria	p__Actinobacteria	c__Actinobacteria	o__Actinomycetales	f__Micromonosporaceae	g__	s__	0	0	0	0.116532
