# Supplementary material for: Strategies and Structure Feature of the Aboveground and Belowground Microbial Community Respond to Drought in Wild Rice (Oryza longistaminata)
Source: Rice (N Y). 2021 Sep 8;14:79. doi: 10.1186/s12284-021-00522-8 (PMC8426455; doi:10.1186/s12284-021-00522-8)
Supplement: Supplementary file 13 — Additional file 13: Table S7. The results of MPD, MNTD, SESMPD, and SESMNTD. [file 12284_2021_522_MOESM13_ESM.xlsx]

## Sheet: Table S2 The results of MPD, MN
Table S7 The results of MPD, MNTD, SESMPD, and SESMNTD.
	ntaxa	mntd.obs	mntd.rand.mean	mntd.rand.sd	mntd.obs.rank	mntd.obs.z	mntd.obs.p	runs	site	treatment
X142cr	106	0.0989734	0.14163	0.012757	1	-3.34375	0.01	99	root	congtrol
X142dr	36	0.162471	0.223147	0.0332888	3	-1.82272	0.03	99	root	drought
X143cr	61	0.1362	0.184	0.0191959	2	-2.49012	0.02	99	root	congtrol
X143dr	35	0.186065	0.224538	0.0303907	12	-1.26596	0.12	99	root	drought
X146cr	105	0.110504	0.144906	0.0122896	1	-2.7993	0.01	99	root	congtrol
X146dr	40	0.1115	0.214283	0.0319392	1	-3.21808	0.01	99	root	drought
X151cr	24	0.211522	0.256415	0.046218	13	-0.971331	0.13	99	root	congtrol
X151dr	60	0.126686	0.184723	0.0223896	2	-2.59216	0.02	99	root	drought
X154cr	48	0.150349	0.200163	0.0265982	5	-1.87282	0.05	99	root	congtrol
X154dr	41	0.13435	0.212205	0.0271678	1	-2.86568	0.01	99	root	drought
X156cr	62	0.143477	0.178325	0.019151	5	-1.81966	0.05	99	root	congtrol
X156dr	27	0.161704	0.250246	0.0400084	1	-2.21309	0.01	99	root	drought
X142dq	1801	0.0689756	0.102595	0.0024069	1	-13.9677	0.01	99	rhizosphere	drought
X142dw	1744	0.0687803	0.103588	0.00244032	1	-14.2636	0.01	99	rhizosphere	drought
X142q	1914	0.0797454	0.0997358	0.00223509	1	-8.94389	0.01	99	rhizosphere	congtrol
X142w	1749	0.0846676	0.103697	0.00221917	1	-8.57501	0.01	99	rhizosphere	congtrol
X143dq	1740	0.0688473	0.103738	0.00265579	1	-13.1377	0.01	99	rhizosphere	drought
X143dw	1910	0.0672956	0.0996764	0.00202068	1	-16.0247	0.01	99	rhizosphere	drought
X143q	1837	0.0804499	0.101586	0.00222682	1	-9.49164	0.01	99	rhizosphere	congtrol
X143w	1922	0.0826347	0.0993471	0.00252544	1	-6.61762	0.01	99	rhizosphere	congtrol
X146dq	1869	0.0707345	0.100567	0.00223525	1	-13.3463	0.01	99	rhizosphere	drought
X146dw	1799	0.0714023	0.102335	0.00232142	1	-13.3247	0.01	99	rhizosphere	drought
X146q	1927	0.0811579	0.09914	0.00232005	1	-7.75071	0.01	99	rhizosphere	congtrol
X146w	1771	0.0820878	0.103095	0.00229147	1	-9.16738	0.01	99	rhizosphere	congtrol
X151dq	1647	0.0748942	0.106071	0.00264601	1	-11.7826	0.01	99	rhizosphere	drought
X151dw	1711	0.0738776	0.104783	0.00246921	1	-12.5161	0.01	99	rhizosphere	drought
X151q	1878	0.0810489	0.100589	0.00210155	1	-9.29789	0.01	99	rhizosphere	congtrol
X151w	2049	0.0805355	0.0961995	0.00209027	1	-7.49378	0.01	99	rhizosphere	congtrol
X154dq	1693	0.0701731	0.105207	0.00234147	1	-14.9622	0.01	99	rhizosphere	drought
X154dw	1803	0.0688861	0.101882	0.00235276	1	-14.0242	0.01	99	rhizosphere	drought
X154q	1781	0.0772572	0.102531	0.00228986	1	-11.0372	0.01	99	rhizosphere	congtrol
X154w	2069	0.077992	0.095885	0.00217827	1	-8.21429	0.01	99	rhizosphere	congtrol
X156dq	1599	0.0704349	0.107857	0.00310003	1	-12.0716	0.01	99	rhizosphere	drought
X156dw	1613	0.071039	0.107187	0.00285384	1	-12.6665	0.01	99	rhizosphere	drought
X156q	1798	0.082552	0.102397	0.00247342	1	-8.0232	0.01	99	rhizosphere	congtrol
X156w	1492	0.0874967	0.111449	0.00247656	1	-9.67169	0.01	99	rhizosphere	congtrol
