# Supplementary material for: Strategies and Structure Feature of the Aboveground and Belowground Microbial Community Respond to Drought in Wild Rice (Oryza longistaminata)
Source: Rice (N Y). 2021 Sep 8;14:79. doi: 10.1186/s12284-021-00522-8 (PMC8426455; doi:10.1186/s12284-021-00522-8)
Supplement: Supplementary file 14 — Additional file 14: Table S8. Network property of co-occurrence networks. [file 12284_2021_522_MOESM14_ESM.xlsx]

## Sheet: Sheet1
Table S8 network property of co-occurrence networks
site	leaf	leaf	stem	stem	root	root	rhizosphere	rhizosphere
treatent	control	drought	control	drought	control	drought	control	drought
The size of the graph (number of edges)	206	3	75	14	348	661	736	1126
Order (number of vertices) of a graph	31	3	22	10	104	119	177	215
number of postive correlation	206	3	75	14	347	661	706	1088
number of negative correlation	0	0	0	0	1	0	30	38
connectance	0.443011	1	0.324675	0.311111	0.0649739	0.0941461	0.0472522	0.0489459
Average degree	13.2903	2	6.81818	2.8	6.69231	11.1092	8.31638	10.4744
Average path length	1	1	1	1	1.69383	1.10482	3.97595	3.78963
Diameter	1	1	1	1	8	4	9	9
edge connectivity / group adhesion	0	2	0	0	0	0	0	0
Clustering coefficient	1	1	1	1	0.984267	0.996107	0.531918	0.505908
no.clusters	4	1	5	3	13	14	2	2
Betweenness centralization	0	0	0	0	0.00883638	0.00297709	0.0650202	0.0392793
Degree centralization	0.190323	0	0.199134	0.133333	0.0418223	0.08382	0.0947933	0.0818952
Closeness centrality	0.0355753	0	0.040302	0.0557485	0.00117407	0.00169869	0.0491247	0.0524699
