# Supplementary material for: Strategies and Structure Feature of the Aboveground and Belowground Microbial Community Respond to Drought in Wild Rice (Oryza longistaminata)
Source: Rice (N Y). 2021 Sep 8;14:79. doi: 10.1186/s12284-021-00522-8 (PMC8426455; doi:10.1186/s12284-021-00522-8)
Supplement: Supplementary file 15 — Additional file 15: Table S9. Microbial community assembly process in each group. [file 12284_2021_522_MOESM15_ESM.xlsx]

## Sheet: Test.ProcessImportance_EachGrou
Table S9 microbial community assembly process in each group
Method	GroupBasedOn	Group	HeS	HoS	DL	HD	DR	site
CbMPDiCbraya	treatment	control	0.0375054	0.0118644	0.0241055	0.00225989	0.924265	leaf
CbMPDiCbraya	treatment	drought	0	0.068196	0	0	0.931804	leaf
CbMPDiCbraya	treatment	control_vs_drought	0.064424	0.0297417	0.0486075	0.00188324	0.855344	leaf
CbMPDiCbraya	treatment	control	0.0505797	0.210842	0.0255797	0.00115942	0.71184	stem
CbMPDiCbraya	treatment	drought	0	0	0	0	1	stem
CbMPDiCbraya	treatment	control_vs_drought	0.025	0.0662484	0.0664129	0.000869565	0.841469	stem
CbMPDiCbraya	treatment	control	0.0461153	0.100135	0.495234	0.00553941	0.352976	root
CbMPDiCbraya	treatment	drought	0.0231618	0.110769	0.296437	0	0.569633	root
CbMPDiCbraya	treatment	control_vs_drought	0.0121163	0.0769589	0.397942	0.00201192	0.510971	root
CbMPDiCbraya	treatment	drought	0.0137185	0.122725	0.176252	0.0129847	0.67432	rhizosphere
CbMPDiCbraya	treatment	control	0.0214218	0.132848	0.312141	0.0161703	0.517419	rhizosphere
CbMPDiCbraya	treatment	drought_vs_control	0.0211859	0.104809	0.297229	0.00368572	0.573091	rhizosphere
CbMPDiCbraya	treatment	control	0.00731343	0.0841252	0.306824	0.00587553	0.595862	bulk soil
CbMPDiCbraya	treatment	drought	0.00548139	0.202771	0.0934935	0.0314285	0.666826	bulk soil
CbMPDiCbraya	treatment	control_vs_drought	0.0113628	0.114514	0.260044	0.00621892	0.60786	bulk soil
